# Supplementary material for: Resource requirements for ecosystem conservation: A combined industrial and natural ecology approach to quantifying natural capital use in nature
Source: Ecol Evol. 2022 Jul 31;12(8):e9132. doi: 10.1002/ece3.9132 (PMC9339762; doi:10.1002/ece3.9132)
Supplement: Supplementary file 2 — Appendix S2 Supporting Information [file ECE3-12-e9132-s001.xlsx]

## Sheet: TitlePage
	Supplentary Data for: Resource requirements for ecosystem conservation: A combined industrial and natural ecology approach to quantifying natural capital use in nature
	Adam R. Mason a, 1, Alfy Gathorne-Hardy b, 2, Chris X. White 3, Yves Plancherel c, 4 , Jem Woods d, 5 ,Rupert J. Myers a, 6, *
	a Department of Civil and Environmental Engineering, Imperial College London, Skempton Building, South Kensington Campus, London, SW7 2AZ, UK.
	b Global Academy of Agriculture and Food Security, The University of Edinburgh, Easter Bush Campus, Midlothian, EH25 9RG.
	c AECOM, Aldgate Tower, 2 Leman Street, London, E1 8FA, UK
	d Faculty of Natural Sciences, Imperial College London, Sherfield Building, South Kensington Campus, London, SW7 2AZ, UK.
	e Centre for Environmental Policy, Imperial College London, Weeks Building, South Kensington Campus, London, SW7 2AZ, UK.
	* Corresponding author e-mail: 1 a.mason19@imperial.ac.uk; 2 a.gathorne-hardy@ed.ac.uk; 3 chris.x.white@aecom.com; 4 y.plancherel@imperial.ac.uk; 5 jeremy.woods@imperial.ac.uk; 6 r.myers@imperial.ac.uk
	Contents
	In the 'Mammals' tab, we present population density data for mammal species across three trophic levels: carnivore (Table S1.), omnivore (Table S2.), and herbivore (Table S3.)
	In the 'Birds' tab, we present population density data for bird species across three trophic levels: carnivore (Table S4.), omnivore (Table S5.), and herbivore (Table S6.)
	In the 'Reptiles' tab, we present population density data for reptile species (Table S7.)
	In the 'Insects' tab, we present population density data for insect species (Table S8.)
	In the 'NCL_data' tab, the species identified at the NCL site are presented in Table S9., separated into class. 45 species (192 individuals) are listed. This data is used to calculate the land area, water use, and energy use needed to support the the NCL population using the allometric equations presented in the main report (Table 1 & Table 2). An estimated adult mass and a description of their t…
	In the 'E_BP' tab, the results within Table S9 are used to determine the energy needs (kJ individual-1 day-1) met through the consumption of primary consumers. These results are presented in Table S10., and used to calcualte the bioproductive land area of the NCL population (as described in Section 3.3.2. of the Supporting Information document).

## Sheet: Mammals
	Table S1. Mammals (carnivore)							Table S2. Mammals (omnivore)								Table S3. Mammals (herbivore)
	Class	Source	Species	Mass (kg)	Population density (individuals km-2)	Trophic level		Class	Source	Species	Mass (kg)	Population density (individuals km-2)	Trophic level	Reference		Class	Source	Species	Mass (kg)	Population density (individuals km-2)	Trophic level	Reference	Reference	Reference
	Mammal	Damuth (1987)	Lycaon pictus	20.7	0.022	Carnivore		Mammal	Connor et al. (2000)	Blarina brevicauda	0.0187333	469.7	omnivore	Gottfried (1979)		Mammal	Connor et al. (2000)	Dendrolagus lumholtzi	6.6	94.56	herbivore	Laurance (1990)	http://eol.org/traitbank	https://birdsoftheworld.org/bow/species/reevir1/cur/foodhabits
	Mammal	Damuth (1987)	Felis onca	85.5	0.01	Carnivore		Mammal	Connor et al. (2000)	Clethrionomys glareolus	0.0207	3065.69	omnivore	Geuse et al. (1985)		Mammal	Connor et al. (2000)	Dendrolagus lumholtzi	6.6	30.16	herbivore	Pahl et al. (1988)	http://eol.org/traitbank	https://birdsoftheworld.org/bow/species/cerwar/cur/appearance
	Mammal	Damuth (1987)	Panthera uncia	71.7	0.012	Carnivore		Mammal	Connor et al. (2000)	Clethrionomys glareolus	0.0207	218.8	omnivore	Hanski and Kuitunen (1986)		Mammal	Connor et al. (2000)	Hemibelideus lemuroides	0.99	34.66	herbivore	Pahl et al. (1988)	http://eol.org/traitbank	https://birdsoftheworld.org/bow/species/comyel/cur/foodhabits
	Mammal	Damuth (1987)	Canis lupus	45.6	0.02	Carnivore		Mammal	Connor et al. (2000)	Microtus ochrogaster	0.03875	460.7	omnivore	Gottfried (1979)		Mammal	Connor et al. (2000)	Pseudocheirus archeri	1.01	80.17	herbivore	Laurance (1990)	https://animaldiversity.org/accounts/Pseudochirops_archeri/	https://birdsoftheworld.org/bow/species/cerwar/cur/appearance
	Mammal	Damuth (1987)	Felis concolor	59.5	0.02	Carnivore		Mammal	Connor et al. (2000)	Microtus pennsylvanicus	0.04575	4792.38	omnivore	Dooley (1993)		Mammal	Connor et al. (2000)	Pseudocheirus archeri	1.01	74.23	herbivore	Pahl et al. (1988)	https://animaldiversity.org/accounts/Pseudochirops_archeri/	https://birdsoftheworld.org/bow/species/cerwar/cur/appearance
	Mammal	Damuth (1987)	Lynx lynx	28.6	0.043	Carnivore		Mammal	Connor et al. (2000)	Microtus pennsylvanicus	0.04575	704.56	omnivore	Gottfried (1979)		Mammal	Connor et al. (2000)	Pseudocheirus herbertensis	1.165	184.33	herbivore	Laurance (1990)	https://animaldiversity.org/accounts/Pseudochirulus_herbertensis/
	Mammal	Damuth (1987)	Martes pennanti	3.25	0.235	Carnivore		Mammal	Connor et al. (2000)	Peromyscus leucopus	0.01955	8219.82	omnivore	Gottfried (1979)		Mammal	Connor et al. (2000)	Pseudocheirus herbertensis	1.165	205.37	herbivore	Pahl et al. (1988)	https://animaldiversity.org/accounts/Pseudochirulus_herbertensis/
	Mammal	Damuth (1987)	Alopex lagopus	5.5	0.175	Carnivore		Mammal	Connor et al. (2000)	Sorex araneus	0.009065	1538.62	omnivore	Hanski and Kuitunen (1986)		Mammal	Connor et al. (2000)	Trichosurus vulpecula	2.39	282.81	herbivore	Laurance (1990)		https://birdsoftheworld.org/bow/species/yetvir/cur/foodhabits
	Mammal	Damuth (1987)	Lynx canadensis	10.2	0.13	Carnivore		Mammal	Connor et al. (2000)	Sorex caecutiens	0.00623	154.15	omnivore	Hanski and Kuitunen (1986)		Mammal	Connor et al. (2000)	Trichosurus vulpecula	2.39	162.91	herbivore	Pahl et al. (1988)		https://birdsoftheworld.org/bow/species/reevir1/cur/foodhabits
	Mammal	Damuth (1987)	Mates americana	0.883	1.2	Carnivore		Mammal	Connor et al. (2000)	Tamias striatus	0.0905	458.65	omnivore	Henderson et al. (1985)		Mammal	Damuth (1987)	Acomys subspinosus	0.022	3450	Herbivore	J. DAMUTH, “Interspecific allometry of population density in mammals and other animals: the independence of body mass and population energy‐use,” Biol. J. Linn. Soc., vol. 31, no. 3, pp. 193–246, 1987, doi: 10.1111/j.1095-8312.1987.tb01990.x.
	Mammal	Damuth (1987)	Acinonyx jubatus	50	0.0601	Carnivore		Mammal	Damuth (1987)	Arctocebus calabarensis	0.21	7	Omnivore	https://onlinelibrary.wiley.com/doi/pdfdirect/10.1111/j.1558-5646.1987.tb05849.x		Mammal	Damuth (1987)	Adenola kob	83.4	7.76	Herbivore	J. DAMUTH, “Interspecific allometry of population density in mammals and other animals: the independence of body mass and population energy‐use,” Biol. J. Linn. Soc., vol. 31, no. 3, pp. 193–246, 1987, doi: 10.1111/j.1095-8312.1987.tb01990.x.
	Mammal	Damuth (1987)	Felis silvestris	4.38	0.414	Carnivore		Mammal	Damuth (1987)	Bassariscus astutus	1.02	2.2	Omnivore	https://idp.springer.com/authorize/casa?redirect_uri=https://link.springer.com/article/10.1007/BF00296396&casa_token=sa4f_VfdWGAAAAAA:hS-JKb0wOxq-fPZJoWd-yfZfCy_Wom5rjwI0vKwAQtvLssy8Es7G6bfLl5TSkonG-O2MLL5HoIq9vxw		Mammal	Damuth (1987)	Aepyceros melampus	52.4	13.1	Herbivore	J. DAMUTH, “Interspecific allometry of population density in mammals and other animals: the independence of body mass and population energy‐use,” Biol. J. Linn. Soc., vol. 31, no. 3, pp. 193–246, 1987, doi: 10.1111/j.1095-8312.1987.tb01990.x.
	Mammal	Damuth (1987)	Mustela erminea	0.0789	10.53	Carnivore		Mammal	Damuth (1987)	Callosciurus nigrovittatus	0.17	6.5	Omnivore	https://link.springer.com/content/pdf/10.1007/978-94-015-7274-3_6.pdf		Mammal	Damuth (1987)	Aethomys hindei	0.146	1590	Herbivore	J. DAMUTH, “Interspecific allometry of population density in mammals and other animals: the independence of body mass and population energy‐use,” Biol. J. Linn. Soc., vol. 31, no. 3, pp. 193–246, 1987, doi: 10.1111/j.1095-8312.1987.tb01990.x.
	Mammal	Damuth (1987)	Ursus maritimus	386	0.0162	Carnivore		Mammal	Damuth (1987)	Canis adustus	5.44	0.23	Omnivore	https://onlinelibrary.wiley.com/doi/abs/10.1002/ece3.436		Mammal	Damuth (1987)	Aethomys namaquensis	0.042	3300	Herbivore	J. DAMUTH, “Interspecific allometry of population density in mammals and other animals: the independence of body mass and population energy‐use,” Biol. J. Linn. Soc., vol. 31, no. 3, pp. 193–246, 1987, doi: 10.1111/j.1095-8312.1987.tb01990.x.
	Mammal	Damuth (1987)	Myrmecophaga tridactyla	20	0.18	Carnivore		Mammal	Damuth (1987)	Canis aureus	12.5	0.258	Omnivore	https://onlinelibrary.wiley.com/doi/abs/10.1002/ece3.436		Mammal	Damuth (1987)	Agouti paca	8.2	25	Herbivore	J. DAMUTH, “Interspecific allometry of population density in mammals and other animals: the independence of body mass and population energy‐use,” Biol. J. Linn. Soc., vol. 31, no. 3, pp. 193–246, 1987, doi: 10.1111/j.1095-8312.1987.tb01990.x.
	Mammal	Damuth (1987)	Felis pardalis	13.6	0.25	Carnivore		Mammal	Damuth (1987)	Canis mesomelas	8.16	2.26	Omnivore	https://onlinelibrary.wiley.com/doi/abs/10.1002/ece3.436		Mammal	Damuth (1987)	Ailuropoda melanoleuca	118	0.121	Herbivore	J. DAMUTH, “Interspecific allometry of population density in mammals and other animals: the independence of body mass and population energy‐use,” Biol. J. Linn. Soc., vol. 31, no. 3, pp. 193–246, 1987, doi: 10.1111/j.1095-8312.1987.tb01990.x.
	Mammal	Damuth (1987)	Sminthopsis crassicaudata	0.015	50	Carnivore		Mammal	Damuth (1987)	Canis simensis	10	2	Omnivore	https://onlinelibrary.wiley.com/doi/abs/10.1002/ece3.436		Mammal	Damuth (1987)	Akodon azarae	0.025	8670	Herbivore	J. DAMUTH, “Interspecific allometry of population density in mammals and other animals: the independence of body mass and population energy‐use,” Biol. J. Linn. Soc., vol. 31, no. 3, pp. 193–246, 1987, doi: 10.1111/j.1095-8312.1987.tb01990.x.
	Mammal	Damuth (1987)	Canis latrans	14	0.296	Carnivore		Mammal	Damuth (1987)	Conepatus semistriatus	1.8	10.75	Omnivore	https://www.jstor.org/stable/1374597		Mammal	Damuth (1987)	Akodon longipilis	0.0514	3815	Herbivore	J. DAMUTH, “Interspecific allometry of population density in mammals and other animals: the independence of body mass and population energy‐use,” Biol. J. Linn. Soc., vol. 31, no. 3, pp. 193–246, 1987, doi: 10.1111/j.1095-8312.1987.tb01990.x.
	Mammal	Damuth (1987)	Panthera tigris	130	0.056	Carnivore		Mammal	Damuth (1987)	Crocidura bicolor	0.0038	153	Omnivore	https://onlinelibrary.wiley.com/doi/abs/10.1111/j.1365-2028.1985.tb00953.x		Mammal	Damuth (1987)	Akodon olivaceus	0.0291	3626	Herbivore	J. DAMUTH, “Interspecific allometry of population density in mammals and other animals: the independence of body mass and population energy‐use,” Biol. J. Linn. Soc., vol. 31, no. 3, pp. 193–246, 1987, doi: 10.1111/j.1095-8312.1987.tb01990.x.
	Mammal	Damuth (1987)	Notiomys valdivianus (Geoxus valdivianus)	0.0271	45	Carnivore		Mammal	Damuth (1987)	Crocidura hildegardeae	0.0106	392	Omnivore	https://onlinelibrary.wiley.com/doi/abs/10.1002/ece3.436		Mammal	Damuth (1987)	Alcelaphus buselaphus	158	2.06	Herbivore	J. DAMUTH, “Interspecific allometry of population density in mammals and other animals: the independence of body mass and population energy‐use,” Biol. J. Linn. Soc., vol. 31, no. 3, pp. 193–246, 1987, doi: 10.1111/j.1095-8312.1987.tb01990.x.
	Mammal	Damuth (1987)	Genetta genetta	1.78	2.13	Carnivore		Mammal	Damuth (1987)	Dasypus novemcinctatus	3.5	13.3	Omnivore	https://www.jstor.org/stable/41679679?seq=1#metadata_info_tab_contents		Mammal	Damuth (1987)	Alces alces	403	0.72	Herbivore	J. DAMUTH, “Interspecific allometry of population density in mammals and other animals: the independence of body mass and population energy‐use,” Biol. J. Linn. Soc., vol. 31, no. 3, pp. 193–246, 1987, doi: 10.1111/j.1095-8312.1987.tb01990.x.
	Mammal	Damuth (1987)	Felis yagouaroundi	7.48	0.71	Carnivore		Mammal	Damuth (1987)	Didelphis marsupialis	1.07	69	Omnivore	https://www.jstor.org/stable/2388558?casa_token=_pC17Lvtfa0AAAAA:1q13j2XwVsh8jwFgfmChbQnt8wk8x5NhOmSLkVTBTZbaoee-tViEepF2G5n3xc7ECLrfzcWZ-o-TJV70Tnk5vOCi52gDywj5_kY0bPvijUmDU3frnA		Mammal	Damuth (1987)	Alouatta caraya	7.25	25	Herbivore	J. DAMUTH, “Interspecific allometry of population density in mammals and other animals: the independence of body mass and population energy‐use,” Biol. J. Linn. Soc., vol. 31, no. 3, pp. 193–246, 1987, doi: 10.1111/j.1095-8312.1987.tb01990.x.
	Mammal	Damuth (1987)	Rhinosciurus laticaudatus	0.253	10.8	Carnivore		Mammal	Damuth (1987)	Dusicyon thous	6.5	4	Omnivore	https://www.scielo.br/j/rbzool/a/xxkhRbNr9bF93MWNBZqRwLC/?lang=en		Mammal	Damuth (1987)	Alouatta palliata	6.55	41	Herbivore	J. DAMUTH, “Interspecific allometry of population density in mammals and other animals: the independence of body mass and population energy‐use,” Biol. J. Linn. Soc., vol. 31, no. 3, pp. 193–246, 1987, doi: 10.1111/j.1095-8312.1987.tb01990.x.
	Mammal	Damuth (1987)	Panthera pardus	41.4	0.21	Carnivore		Mammal	Damuth (1987)	Eira barbara	5	2	Omnivore	https://bioone.org/journals/mammalian-species/volume-2000/issue-636/1545-1410(2000)636%3c0001%3aEB%3e2.0.CO%3b2/Eira-barbara/10.1644/1545-1410(2000)636%3C0001:EB%3E2.0.CO;2.full		Mammal	Damuth (1987)	Alouatta seniculus	7.25	74	Herbivore	J. DAMUTH, “Interspecific allometry of population density in mammals and other animals: the independence of body mass and population energy‐use,” Biol. J. Linn. Soc., vol. 31, no. 3, pp. 193–246, 1987, doi: 10.1111/j.1095-8312.1987.tb01990.x.
	Mammal	Damuth (1987)	Proteles cristatus	8	0.75	Carnivore		Mammal	Damuth (1987)	Elephantulus edwardii	0.055	1400	Omnivore	https://www.sciencedirect.com/science/article/pii/S0367253011001204#:~:text=edwardii%20was%20thought%20to%20be,Skinner%20and%20Chimimba%2C%202005).		Mammal	Damuth (1987)	Ammodorcas clarkei	31	0.83	Herbivore	J. DAMUTH, “Interspecific allometry of population density in mammals and other animals: the independence of body mass and population energy‐use,” Biol. J. Linn. Soc., vol. 31, no. 3, pp. 193–246, 1987, doi: 10.1111/j.1095-8312.1987.tb01990.x.
	Mammal	Damuth (1987)	Mustela nivalis	0.08	36	Carnivore		Mammal	Damuth (1987)	Erythrocebus patas	7.8	0.3	Omnivore	https://www.nature.com/articles/259459a0.pdf		Mammal	Damuth (1987)	Ammospermophilus harrisi	0.127	32	Herbivore	J. DAMUTH, “Interspecific allometry of population density in mammals and other animals: the independence of body mass and population energy‐use,” Biol. J. Linn. Soc., vol. 31, no. 3, pp. 193–246, 1987, doi: 10.1111/j.1095-8312.1987.tb01990.x.
	Mammal	Damuth (1987)	Otocyon megalotis	3.75	1.88	Carnivore		Mammal	Damuth (1987)	Eutamias minimus	0.039	1700	Omnivore	https://digitalcommons.cwu.edu/etd/1022/		Mammal	Damuth (1987)	Antidorcas marsupialis	31.8	4.65	Herbivore	J. DAMUTH, “Interspecific allometry of population density in mammals and other animals: the independence of body mass and population energy‐use,” Biol. J. Linn. Soc., vol. 31, no. 3, pp. 193–246, 1987, doi: 10.1111/j.1095-8312.1987.tb01990.x.
	Mammal	Damuth (1987)	Cuon alpinus	16	0.625	Carnivore		Mammal	Damuth (1987)	Galidia elegans	0.82	6	Omnivore	https://link.springer.com/chapter/10.1007/978-3-642-18264-8_8		Mammal	Damuth (1987)	Antilocapra americana	46.5	0.93	Herbivore	J. DAMUTH, “Interspecific allometry of population density in mammals and other animals: the independence of body mass and population energy‐use,” Biol. J. Linn. Soc., vol. 31, no. 3, pp. 193–246, 1987, doi: 10.1111/j.1095-8312.1987.tb01990.x.
	Mammal	Damuth (1987)	Cryptoprocta ferox	9.5	1	Carnivore		Mammal	Damuth (1987)	Herpestes sanguineus	0.525	1.5	Omnivore	https://core.ac.uk/download/pdf/188772318.pdf		Mammal	Damuth (1987)	Antilope cervicapra	29.8	4.8	Herbivore	J. DAMUTH, “Interspecific allometry of population density in mammals and other animals: the independence of body mass and population energy‐use,” Biol. J. Linn. Soc., vol. 31, no. 3, pp. 193–246, 1987, doi: 10.1111/j.1095-8312.1987.tb01990.x.
	Mammal	Damuth (1987)	Crocidura occidentalis	0.0334	81.7	Carnivore		Mammal	Damuth (1987)	Ichneumia albicauda	3.7	1.93	Omnivore	https://link.springer.com/article/10.1007/BF00296396		Mammal	Damuth (1987)	Aotus trivirgatus	0.96	100	Herbivore	J. DAMUTH, “Interspecific allometry of population density in mammals and other animals: the independence of body mass and population energy‐use,” Biol. J. Linn. Soc., vol. 31, no. 3, pp. 193–246, 1987, doi: 10.1111/j.1095-8312.1987.tb01990.x.
	Mammal	Damuth (1987)	Vulpes vulpes	5.44	1.6	Carnivore		Mammal	Damuth (1987)	Isoodon obesulus	0.56	19.8	Omnivore	https://digital.library.adelaide.edu.au/dspace/handle/2440/123214		Mammal	Damuth (1987)	Apodemus agrarius	0.02	1240	Herbivore	J. DAMUTH, “Interspecific allometry of population density in mammals and other animals: the independence of body mass and population energy‐use,” Biol. J. Linn. Soc., vol. 31, no. 3, pp. 193–246, 1987, doi: 10.1111/j.1095-8312.1987.tb01990.x.
	Mammal	Damuth (1987)	Mungotictis decemlineata	0.67	8.2	Carnivore		Mammal	Damuth (1987)	Lophuromys flavopunctatus	0.05	1610	Omnivore	https://onlinelibrary.wiley.com/doi/abs/10.1046/j.1365-2028.2003.00386.x		Mammal	Damuth (1987)	Apodemus flavicollis	0.036	949	Herbivore	J. DAMUTH, “Interspecific allometry of population density in mammals and other animals: the independence of body mass and population energy‐use,” Biol. J. Linn. Soc., vol. 31, no. 3, pp. 193–246, 1987, doi: 10.1111/j.1095-8312.1987.tb01990.x.
	Mammal	Damuth (1987)	Fossa fossana	1.8	3.85	Carnivore		Mammal	Damuth (1987)	Lophuromys sikapusi	0.064	319	Omnivore	Cole, L.R. (2009). "Foods and foraging places of rats (Rodentia: Muridae) in the lowland evergreen forest of Ghana". Journal of Zoology. 175 (4): 453–471. doi:10.1111/j.1469-7998.1975.tb01411.x.		Mammal	Damuth (1987)	Apodemus sylvaticus	0.033	2550	Herbivore	J. DAMUTH, “Interspecific allometry of population density in mammals and other animals: the independence of body mass and population energy‐use,” Biol. J. Linn. Soc., vol. 31, no. 3, pp. 193–246, 1987, doi: 10.1111/j.1095-8312.1987.tb01990.x.
	Mammal	Damuth (1987)	Panthera leo	150	0.13	Carnivore		Mammal	Damuth (1987)	Loris tardigradus	0.22	59	Omnivore	https://link.springer.com/article/10.1023/A:1021442411455#:~:text=Lorises%20fed%20on%20%E2%89%A59,appendages%20firmly%20held%20the%20substrate.		Mammal	Damuth (1987)	Arvicanthus abyssinicus	0.07	12400	Herbivore	J. DAMUTH, “Interspecific allometry of population density in mammals and other animals: the independence of body mass and population energy‐use,” Biol. J. Linn. Soc., vol. 31, no. 3, pp. 193–246, 1987, doi: 10.1111/j.1095-8312.1987.tb01990.x.
	Mammal	Damuth (1987)	Zelotomys hildegardeae	0.051	69	Carnivore		Mammal	Damuth (1987)	Marmosa cinerea	0.08	51	Omnivore	https://www.jstor.org/stable/1374256		Mammal	Damuth (1987)	Arvicanthus niloticus	0.103	862	Herbivore	J. DAMUTH, “Interspecific allometry of population density in mammals and other animals: the independence of body mass and population energy‐use,” Biol. J. Linn. Soc., vol. 31, no. 3, pp. 193–246, 1987, doi: 10.1111/j.1095-8312.1987.tb01990.x.
	Mammal	Damuth (1987)	Galictis vittata	4.8	2.4	Carnivore		Mammal	Damuth (1987)	Marmosa murina	0.045	63	Omnivore	file://icnas3.cc.ic.ac.uk/arm319/downloads/115-Texto%20del%20art%C3%ADculo-200-1-10-20191006.pdf		Mammal	Damuth (1987)	Arvicola terrestris	0.143	30900	Herbivore	J. DAMUTH, “Interspecific allometry of population density in mammals and other animals: the independence of body mass and population energy‐use,” Biol. J. Linn. Soc., vol. 31, no. 3, pp. 193–246, 1987, doi: 10.1111/j.1095-8312.1987.tb01990.x.
	Mammal	Damuth (1987)	Taxidea taxus	8.62	2.2	Carnivore		Mammal	Damuth (1987)	Marmosa robinsoni	0.04	180	Omnivore	https://sta.uwi.edu/fst/lifesciences/sites/default/files/lifesciences/documents/ogatt/Marmosa_robinsoni%20-%20Robinson%27s%20Mouse%20Opossum.pdf		Mammal	Damuth (1987)	Ateles geoffroyi	6	45	Herbivore	J. DAMUTH, “Interspecific allometry of population density in mammals and other animals: the independence of body mass and population energy‐use,” Biol. J. Linn. Soc., vol. 31, no. 3, pp. 193–246, 1987, doi: 10.1111/j.1095-8312.1987.tb01990.x.
	Mammal	Damuth (1987)	Crocuta crocuta	65	0.506	Carnivore		Mammal	Damuth (1987)	Meles meles	10.9	2.82	Omnivore	https://zslpublications.onlinelibrary.wiley.com/doi/abs/10.1111/j.1469-7998.2000.tb00792.x?casa_token=BLxGbRD3uk8AAAAA:gez3JRoc7j_ITwud7cbTzV99jMU_IQhEkuHcb96Z_kWNEwnhnN-mSSIeoBx5wA9gYSmXVA3mTq06Cw		Mammal	Damuth (1987)	Auliscomys micropus	0.071	257	Herbivore	J. DAMUTH, “Interspecific allometry of population density in mammals and other animals: the independence of body mass and population energy‐use,” Biol. J. Linn. Soc., vol. 31, no. 3, pp. 193–246, 1987, doi: 10.1111/j.1095-8312.1987.tb01990.x.
	Mammal	Damuth (1987)	Sorex arcticus	0.008	564	Carnivore		Mammal	Damuth (1987)	Melursus ursinus	105	0.29	Omnivore	https://d1wqtxts1xzle7.cloudfront.net/38988436/28._Laurie_Seidensticker_Behavioural_Ecology_Sloth_Bear_1977.PDF?1443876388=&response-content-disposition=inline%3B+filename%3DBehavioural_ecology_of_the_Sloth_bear_Me.pdf&Expires=1623252644&Signature=FuWir0M2Ap1gvURNpeTQpHzzQQptgiHQ1kgYJT9nO-POL9dna4dat3rjrCdE3b790sIKAEe4mlbPNx9GBIsacUUvabDTuZGB~sylJPigW4Q~e-Kqqepv6qT6eJ5CP1~lWuJpwbcEgGdtw0EuxqkUBV~…		Mammal	Damuth (1987)	Avahi laniger	1.07	150	Herbivore	J. DAMUTH, “Interspecific allometry of population density in mammals and other animals: the independence of body mass and population energy‐use,” Biol. J. Linn. Soc., vol. 31, no. 3, pp. 193–246, 1987, doi: 10.1111/j.1095-8312.1987.tb01990.x.
	Mammal	Damuth (1987)	Onychomys torridus	0.0238	294	Carnivore		Mammal	Damuth (1987)	Mephitis mephitis	2.404	8.5	Omnivore	https://www.jstor.org/stable/1374597		Mammal	Damuth (1987)	Axis axis	48.1	13	Herbivore	J. DAMUTH, “Interspecific allometry of population density in mammals and other animals: the independence of body mass and population energy‐use,” Biol. J. Linn. Soc., vol. 31, no. 3, pp. 193–246, 1987, doi: 10.1111/j.1095-8312.1987.tb01990.x.
	Mammal	Damuth (1987)	Lutra perspicillata	5	5	Carnivore		Mammal	Damuth (1987)	Nasua narica	9.07	1.6	Omnivore	https://www.zora.uzh.ch/id/eprint/3511/		Mammal	Damuth (1987)	Axis porcinus	31	35	Herbivore	J. DAMUTH, “Interspecific allometry of population density in mammals and other animals: the independence of body mass and population energy‐use,” Biol. J. Linn. Soc., vol. 31, no. 3, pp. 193–246, 1987, doi: 10.1111/j.1095-8312.1987.tb01990.x.
	Mammal	Damuth (1987)	Sorex cinereus	0.0042	1207	Carnivore		Mammal	Damuth (1987)	Niviventer cremoriventer	0.072	27	Omnivore	https://www.jstor.org/stable/pdf/27751628.pdf?casa_token=IIuXQZ1rds0AAAAA:8pHJPNhv3WT1feYZvMH6fsuR-dIXJYLwKjJf8Ulx4J0gkwG9dnp085Mi3sHy7TdDqjRVvFom6IVpf7ohDIYGsYpp-UiDERz9KO_NTeIO3P0kKokyDQ		Mammal	Damuth (1987)	Baiomys taylori	0.007	1550	Herbivore	J. DAMUTH, “Interspecific allometry of population density in mammals and other animals: the independence of body mass and population energy‐use,” Biol. J. Linn. Soc., vol. 31, no. 3, pp. 193–246, 1987, doi: 10.1111/j.1095-8312.1987.tb01990.x.
	Mammal	Damuth (1987)	Tamandua tetradactyla	4	6	Carnivore		Mammal	Damuth (1987)	Notiomys macronyx	0.0709	297	Omnivore	https://www.researchgate.net/publication/236916465_New_data_on_the_endemic_Patagonian_long-clawed_mouse_Notiomys_edwardsii_Rodentia_Cricetidae		Mammal	Damuth (1987)	Bison bison	551	0.32	Herbivore	J. DAMUTH, “Interspecific allometry of population density in mammals and other animals: the independence of body mass and population energy‐use,” Biol. J. Linn. Soc., vol. 31, no. 3, pp. 193–246, 1987, doi: 10.1111/j.1095-8312.1987.tb01990.x.
	Mammal	Damuth (1987)	Sylvisorex megalura	0.0053	1103	Carnivore		Mammal	Damuth (1987)	Oxymycterus rutilans	0.085	620	Omnivore	https://www.degruyter.com/document/doi/10.1515/mamm.1994.58.2.225/html		Mammal	Damuth (1987)	Bison bonasus	850	1	Herbivore	J. DAMUTH, “Interspecific allometry of population density in mammals and other animals: the independence of body mass and population energy‐use,” Biol. J. Linn. Soc., vol. 31, no. 3, pp. 193–246, 1987, doi: 10.1111/j.1095-8312.1987.tb01990.x.
	Mammal	Damuth (1987)	Mungos mungo	1.43	18.1	Carnivore		Mammal	Damuth (1987)	Philander opossum	0.338	105	Omnivore	https://www.degruyter.com/document/doi/10.1515/mamm.1991.55.3.421/html		Mammal	Damuth (1987)	Blastocerus dichotomus	125	0.146	Herbivore	J. DAMUTH, “Interspecific allometry of population density in mammals and other animals: the independence of body mass and population energy‐use,” Biol. J. Linn. Soc., vol. 31, no. 3, pp. 193–246, 1987, doi: 10.1111/j.1095-8312.1987.tb01990.x.
	Mammal	Damuth (1987)	Blarina brevicauda	0.0178	621	Carnivore		Mammal	Damuth (1987)	Procyon lotor	10.7	3.4	Omnivore	https://www.ars.usda.gov/research/publications/publication/?seqNo115=134386		Mammal	Damuth (1987)	Bos banteng	263	0.85	Herbivore	J. DAMUTH, “Interspecific allometry of population density in mammals and other animals: the independence of body mass and population energy‐use,” Biol. J. Linn. Soc., vol. 31, no. 3, pp. 193–246, 1987, doi: 10.1111/j.1095-8312.1987.tb01990.x.
	Mammal	Damuth (1987)	Sorex araneus	0.0093	1046	Carnivore		Mammal	Damuth (1987)	Rattus muelleri	0.321	38	Omnivore	https://www.researchgate.net/profile/Siti_Nursheena_Mohd_Zain/publication/233409278_A_Study_on_Wild_Rats_and_Their_Endoparasite_fauna_From_the_Endau_Rompin_National_Park_Johor/links/02e7e5155516b829c0000000/A-Study-on-Wild-Rats-and-Their-Endoparasite-fauna-From-the-Endau-Rompin-National-Park-Johor.pdf		Mammal	Damuth (1987)	Bos gaurus	568	0.61	Herbivore	J. DAMUTH, “Interspecific allometry of population density in mammals and other animals: the independence of body mass and population energy‐use,” Biol. J. Linn. Soc., vol. 31, no. 3, pp. 193–246, 1987, doi: 10.1111/j.1095-8312.1987.tb01990.x.
	Mammal	Damuth (1987)	Procyon cancrivorus	7.05	7.1	Carnivore		Mammal	Damuth (1987)	Rattus rattus	0.122	3650	Omnivore	https://journals.plos.org/plosone/article?id=10.1371/journal.pone.0127901#:~:text=In%20general%2C%20the%20diet%20of,present%20in%20all%20the%20stomachs.&text=The%20endemic%20shrub%20Miconia%20robinsoniana,Fig%202%2C%20Table%202).		Mammal	Damuth (1987)	Boselaphus tragocamelus	149	2.7	Herbivore	J. DAMUTH, “Interspecific allometry of population density in mammals and other animals: the independence of body mass and population energy‐use,” Biol. J. Linn. Soc., vol. 31, no. 3, pp. 193–246, 1987, doi: 10.1111/j.1095-8312.1987.tb01990.x.
	Mammal	Damuth (1987)	Sarcophilus harrisii	5.7	11.6	Carnivore		Mammal	Damuth (1987)	Saguinus oedipus	0.6	23	Omnivore	https://link.springer.com/content/pdf/10.1007/BF02381684.pdf		Mammal	Damuth (1987)	Bradypus infuscatus	2.7	407	Herbivore	J. DAMUTH, “Interspecific allometry of population density in mammals and other animals: the independence of body mass and population energy‐use,” Biol. J. Linn. Soc., vol. 31, no. 3, pp. 193–246, 1987, doi: 10.1111/j.1095-8312.1987.tb01990.x.
	Mammal	Damuth (1987)	Manis tricuspis	2.8	50	Carnivore		Mammal	Damuth (1987)	Sorex longirostris	0.0045	69	Omnivore	https://books.google.co.uk/books?hl=en&lr=&id=wXbdBgAAQBAJ&oi=fnd&pg=PA213&dq=sorex+longirostris,+omnivore&ots=KqvilZQ1Fx&sig=KG7LF5oZ05l0MFvIo_NLTCWh5lw		Mammal	Damuth (1987)	Bubalus bubalis	274	1.2	Herbivore	J. DAMUTH, “Interspecific allometry of population density in mammals and other animals: the independence of body mass and population energy‐use,” Biol. J. Linn. Soc., vol. 31, no. 3, pp. 193–246, 1987, doi: 10.1111/j.1095-8312.1987.tb01990.x.
	Mammal	Damuth (1987)	Bolomys amoenus	0.0254	2020	Carnivore		Mammal	Damuth (1987)	Sorex minutus	0.0053	621	Omnivore	https://www.jstor.org/stable/pdf/3588.pdf		Mammal	Damuth (1987)	Callicebus moloch	0.68	255	Herbivore	J. DAMUTH, “Interspecific allometry of population density in mammals and other animals: the independence of body mass and population energy‐use,” Biol. J. Linn. Soc., vol. 31, no. 3, pp. 193–246, 1987, doi: 10.1111/j.1095-8312.1987.tb01990.x.
	Mammal	Damuth (1987)	Antechinus stuartii	0.035	1689	Carnivore		Mammal	Damuth (1987)	Sorex vagrans	0.007	717	Omnivore	https://bioone.org/journals/mammalian-species/volume-2004/issue-744/1545-1410(2004)744%3C0001:SV%3E2.0.CO;2/Sorex-vagrans/10.1644/1545-1410(2004)744%3C0001:SV%3E2.0.CO;2.full		Mammal	Damuth (1987)	Callicebus torquatus	1.2	15	Herbivore	J. DAMUTH, “Interspecific allometry of population density in mammals and other animals: the independence of body mass and population energy‐use,” Biol. J. Linn. Soc., vol. 31, no. 3, pp. 193–246, 1987, doi: 10.1111/j.1095-8312.1987.tb01990.x.
	Mammal	Damuth (1987)	Talpa europaea	0.076	1045	Carnivore		Mammal	Damuth (1987)	Spilogale putorius	0.595	5	Omnivore	https://www.sciencedirect.com/science/article/pii/S0048969713015751?casa_token=4QFPj90vsaQAAAAA:8vKG0sJL6Lj_B9L243DJ3et2CWA5iXmoyVqW3OugOjTSNyw6Qkx348iroEdOQQIM75jwtJvp		Mammal	Damuth (1987)	Callithrix jacchus	0.241	900	Herbivore	J. DAMUTH, “Interspecific allometry of population density in mammals and other animals: the independence of body mass and population energy‐use,” Biol. J. Linn. Soc., vol. 31, no. 3, pp. 193–246, 1987, doi: 10.1111/j.1095-8312.1987.tb01990.x.
	Mammal	Damuth (1987)	Erinaceus europaeus	0.805	600	Carnivore		Mammal	Damuth (1987)	Sylvisorex lunaris	0.0185	949	Omnivore	https://onlinelibrary.wiley.com/doi/full/10.1002/ece3.1136		Mammal	Damuth (1987)	Callomyscus bailwardi	0.0225	400	Herbivore	J. DAMUTH, “Interspecific allometry of population density in mammals and other animals: the independence of body mass and population energy‐use,” Biol. J. Linn. Soc., vol. 31, no. 3, pp. 193–246, 1987, doi: 10.1111/j.1095-8312.1987.tb01990.x.
	Mammal	PanTHERIA	Acinonyx jubatus	50.5	0.01	Carnivore		Mammal	Damuth (1987)	Tupaia glis	0.134	74	Omnivore	https://psycnet.apa.org/record/1965-14577-001		Mammal	Damuth (1987)	Callosciurus caniceps	0.257	21	Herbivore	J. DAMUTH, “Interspecific allometry of population density in mammals and other animals: the independence of body mass and population energy‐use,” Biol. J. Linn. Soc., vol. 31, no. 3, pp. 193–246, 1987, doi: 10.1111/j.1095-8312.1987.tb01990.x.
	Mammal	PanTHERIA	Alopex lagopus	3.6	0.1	Carnivore		Mammal	Damuth (1987)	Ursus americanus	153	0.818	Omnivore	http://scholar.google.co.uk/scholar_url?url=https://academic.oup.com/mspecies/article-pdf/doi/10.2307/0.647.1/8071560/647-1.pdf&hl=en&sa=X&ei=QBbBYNOeBceTy9YP6J-NgAE&scisig=AAGBfm3tqEaEU-4bb-X2ZL5U8E60UkjcQA&nossl=1&oi=scholarr		Mammal	Damuth (1987)	Callosciurus notatus	0.21	111	Herbivore	J. DAMUTH, “Interspecific allometry of population density in mammals and other animals: the independence of body mass and population energy‐use,” Biol. J. Linn. Soc., vol. 31, no. 3, pp. 193–246, 1987, doi: 10.1111/j.1095-8312.1987.tb01990.x.
	Mammal	PanTHERIA	Antechinus melanurus	0.0389	150	Carnivore		Mammal	Damuth (1987)	Ursus arctos	233	0.129	Omnivore	https://bioone.org/journals/wildlife-biology/volume-4/issue-2/wlb.1998.017/The-diet-of-brown-bears-Ursus-arctos-in-central-Scandinavia/10.2981/wlb.1998.017.full		Mammal	Damuth (1987)	Calomys callosus	0.04	400	Herbivore	J. DAMUTH, “Interspecific allometry of population density in mammals and other animals: the independence of body mass and population energy‐use,” Biol. J. Linn. Soc., vol. 31, no. 3, pp. 193–246, 1987, doi: 10.1111/j.1095-8312.1987.tb01990.x.
	Mammal	PanTHERIA	Antechinus naso	0.0541	150	Carnivore		Mammal	Damuth (1987)	Vulpes pallida	3.25	6.9	Omnivore	https://onlinelibrary.wiley.com/doi/abs/10.1002/ece3.436		Mammal	Damuth (1987)	Calomys expulsus	0.04	1350	Herbivore	J. DAMUTH, “Interspecific allometry of population density in mammals and other animals: the independence of body mass and population energy‐use,” Biol. J. Linn. Soc., vol. 31, no. 3, pp. 193–246, 1987, doi: 10.1111/j.1095-8312.1987.tb01990.x.
	Mammal	PanTHERIA	Archboldomys luzonensis	0.0354	570	Carnivore		Mammal	PanTHERIA	Abrothrix longipilis	0.03886	2777.2	Omnivore	730;890;1114;1130;1297;1420;1449;1473;1492;1822;2006;2008;2242;2655		Mammal	Damuth (1987)	Calomys musculinus	0.04	286	Herbivore	J. DAMUTH, “Interspecific allometry of population density in mammals and other animals: the independence of body mass and population energy‐use,” Biol. J. Linn. Soc., vol. 31, no. 3, pp. 193–246, 1987, doi: 10.1111/j.1095-8312.1987.tb01990.x.
	Mammal	PanTHERIA	Archboldomys luzonensis	0.03534	575.19	Carnivore		Mammal	PanTHERIA	Abrothrix olivaceus	0.02452	3211.81	Omnivore	730;890;1025;1114;1130;1297;1449;1473;1492;1822;1829;2006;2008;2242;2655		Mammal	Damuth (1987)	Capra hircus	75	3.1	Herbivore	J. DAMUTH, “Interspecific allometry of population density in mammals and other animals: the independence of body mass and population energy‐use,” Biol. J. Linn. Soc., vol. 31, no. 3, pp. 193–246, 1987, doi: 10.1111/j.1095-8312.1987.tb01990.x.
	Mammal	PanTHERIA	Arctocephalus gazella	96.6	22	Carnivore		Mammal	PanTHERIA	Acrobates pygmaeus	0.0139	900	Omnivore	543;955;1297;1412;1466;1760;1789;1822;1848;2484;2644;2655;2880;2966;2967;2969		Mammal	Damuth (1987)	Capra waalie	100	4.6	Herbivore	J. DAMUTH, “Interspecific allometry of population density in mammals and other animals: the independence of body mass and population energy‐use,” Biol. J. Linn. Soc., vol. 31, no. 3, pp. 193–246, 1987, doi: 10.1111/j.1095-8312.1987.tb01990.x.
	Mammal	PanTHERIA	Cabassous unicinctus	4.14	0.62	Carnivore		Mammal	PanTHERIA	Acrobates pygmaeus	0.01384	899.99	Omnivore	543;955;1297;1412;1466;1760;1789;1822;1848;2484;2644;2655;2880;2966;2967;2969		Mammal	Damuth (1987)	Capreolus capreolus	21.7	8.6	Herbivore	J. DAMUTH, “Interspecific allometry of population density in mammals and other animals: the independence of body mass and population energy‐use,” Biol. J. Linn. Soc., vol. 31, no. 3, pp. 193–246, 1987, doi: 10.1111/j.1095-8312.1987.tb01990.x.
	Mammal	PanTHERIA	Canis latrans	12	0.25	Carnivore		Mammal	PanTHERIA	Akodon azarae	0.0253	7790	Omnivore	730;890;896;1297;1822;1849;2034;2655		Mammal	Damuth (1987)	Cavia aperea	0.487	2040	Herbivore	J. DAMUTH, “Interspecific allometry of population density in mammals and other animals: the independence of body mass and population energy‐use,” Biol. J. Linn. Soc., vol. 31, no. 3, pp. 193–246, 1987, doi: 10.1111/j.1095-8312.1987.tb01990.x.
	Mammal	PanTHERIA	Canis lupus	35	0.01	Carnivore		Mammal	PanTHERIA	Akodon azarae	0.02527	7679.65	Omnivore	730;890;896;1297;1822;1849;2034;2655		Mammal	Damuth (1987)	Cebus albifrons	2.52	37	Herbivore	J. DAMUTH, “Interspecific allometry of population density in mammals and other animals: the independence of body mass and population energy‐use,” Biol. J. Linn. Soc., vol. 31, no. 3, pp. 193–246, 1987, doi: 10.1111/j.1095-8312.1987.tb01990.x.
	Mammal	PanTHERIA	Canis simensis	14.4	1.2	Carnivore		Mammal	PanTHERIA	Akodon cursor	0.0398	449	Omnivore	730;890;905;1843;2655		Mammal	Damuth (1987)	Cebus capucinus	2.6	80	Herbivore	J. DAMUTH, “Interspecific allometry of population density in mammals and other animals: the independence of body mass and population energy‐use,” Biol. J. Linn. Soc., vol. 31, no. 3, pp. 193–246, 1987, doi: 10.1111/j.1095-8312.1987.tb01990.x.
	Mammal	PanTHERIA	Chrysochloris asiatica	0.0409	1000	Carnivore		Mammal	PanTHERIA	Akodon cursor	0.03984	442.88	Omnivore	730;890;905;2655		Mammal	Damuth (1987)	Cebus olivaceous	2.6	35	Herbivore	J. DAMUTH, “Interspecific allometry of population density in mammals and other animals: the independence of body mass and population energy‐use,” Biol. J. Linn. Soc., vol. 31, no. 3, pp. 193–246, 1987, doi: 10.1111/j.1095-8312.1987.tb01990.x.
	Mammal	PanTHERIA	Chrysochloris stuhlmanni	0.0574	1000	Carnivore		Mammal	PanTHERIA	Akodon longipilis	0.0389	2730	Omnivore	730;890;1114;1130;1297;1420;1449;1473;1492;1822;2006;2008;2242;2655		Mammal	Damuth (1987)	Cephalophus natalensis	14	8	Herbivore	J. DAMUTH, “Interspecific allometry of population density in mammals and other animals: the independence of body mass and population energy‐use,” Biol. J. Linn. Soc., vol. 31, no. 3, pp. 193–246, 1987, doi: 10.1111/j.1095-8312.1987.tb01990.x.
	Mammal	PanTHERIA	Chrysospalax trevelyani	0.445	1000	Carnivore		Mammal	PanTHERIA	Akodon olivaceus	0.0269	2540	Omnivore	730;890;1025;1114;1130;1297;1449;1492;1822;2006;2008;2242;2655		Mammal	Damuth (1987)	Cephalophus rufilatus	12.5	4	Herbivore	J. DAMUTH, “Interspecific allometry of population density in mammals and other animals: the independence of body mass and population energy‐use,” Biol. J. Linn. Soc., vol. 31, no. 3, pp. 193–246, 1987, doi: 10.1111/j.1095-8312.1987.tb01990.x.
	Mammal	PanTHERIA	Condylura cristata	0.0471	5000	Carnivore		Mammal	PanTHERIA	Akodon urichi	0.0449	304	Omnivore	730;890;1297;2159;2655		Mammal	Damuth (1987)	Ceratotherium simum	2220	0.74	Herbivore	J. DAMUTH, “Interspecific allometry of population density in mammals and other animals: the independence of body mass and population energy‐use,” Biol. J. Linn. Soc., vol. 31, no. 3, pp. 193–246, 1987, doi: 10.1111/j.1095-8312.1987.tb01990.x.
	Mammal	PanTHERIA	Condylura cristata	0.04815	4999.99	Carnivore		Mammal	PanTHERIA	Akodon xanthorhinus	0.019	4000	Omnivore	1473;1829;2655		Mammal	Damuth (1987)	Cercocebus albigena	8	33	Herbivore	J. DAMUTH, “Interspecific allometry of population density in mammals and other animals: the independence of body mass and population energy‐use,” Biol. J. Linn. Soc., vol. 31, no. 3, pp. 193–246, 1987, doi: 10.1111/j.1095-8312.1987.tb01990.x.
	Mammal	PanTHERIA	Crocidura russula	0.00946	8850	Carnivore		Mammal	PanTHERIA	Alouatta seniculus	6.42	44.5	Omnivore	208;451;543;702;730;890;905;1201;1297;1544;1547;1848;2128;2151;2308;2344;2431;2489;2493;2655;2660;2986		Mammal	Damuth (1987)	Cercocebus galeritus	6	45	Herbivore	J. DAMUTH, “Interspecific allometry of population density in mammals and other animals: the independence of body mass and population energy‐use,” Biol. J. Linn. Soc., vol. 31, no. 3, pp. 193–246, 1987, doi: 10.1111/j.1095-8312.1987.tb01990.x.
	Mammal	PanTHERIA	Crocuta crocuta	64	0.13	Carnivore		Mammal	PanTHERIA	Alouatta seniculus	6.39831	44.49	Omnivore	208;451;543;702;730;890;905;1201;1297;1544;1547;1848;2128;2151;2308;2344;2431;2489;2493;2655;2660;2986		Mammal	Damuth (1987)	Cercopithecus aethiops	4.05	53	Herbivore	J. DAMUTH, “Interspecific allometry of population density in mammals and other animals: the independence of body mass and population energy‐use,” Biol. J. Linn. Soc., vol. 31, no. 3, pp. 193–246, 1987, doi: 10.1111/j.1095-8312.1987.tb01990.x.
	Mammal	PanTHERIA	Crocuta crocuta	63.37	0.12	Carnivore		Mammal	PanTHERIA	Amblysomus hottentotus	0.0676	1000	Omnivore	285;948;949;966;1297;1339;1664;1713;1714;1822;1848;2131;2629;2655;2786		Mammal	Damuth (1987)	Cercopithecus ascanius	3.55	108	Herbivore	J. DAMUTH, “Interspecific allometry of population density in mammals and other animals: the independence of body mass and population energy‐use,” Biol. J. Linn. Soc., vol. 31, no. 3, pp. 193–246, 1987, doi: 10.1111/j.1095-8312.1987.tb01990.x.
	Mammal	PanTHERIA	Cryptoprocta ferox	9.5	0.89	Carnivore		Mammal	PanTHERIA	Ammospermophilus leucurus	0.104	14.5	Omnivore	236;430;431;543;808;1215;1297;1577;1822;1849;1977;2655;2974		Mammal	Damuth (1987)	Cercopithecus campbelli	3.6	20	Herbivore	J. DAMUTH, “Interspecific allometry of population density in mammals and other animals: the independence of body mass and population energy‐use,” Biol. J. Linn. Soc., vol. 31, no. 3, pp. 193–246, 1987, doi: 10.1111/j.1095-8312.1987.tb01990.x.
	Mammal	PanTHERIA	Cryptoprocta ferox	9.5	0.88	Carnivore		Mammal	PanTHERIA	Ammospermophilus leucurus	0.10392	14.49	Omnivore	236;430;431;543;808;1215;1297;1577;1822;1849;1977;2655;2974		Mammal	Damuth (1987)	Cercopithecus cephus	3.5	20	Herbivore	J. DAMUTH, “Interspecific allometry of population density in mammals and other animals: the independence of body mass and population energy‐use,” Biol. J. Linn. Soc., vol. 31, no. 3, pp. 193–246, 1987, doi: 10.1111/j.1095-8312.1987.tb01990.x.
	Mammal	PanTHERIA	Cryptotis meridensis	0.0123	103	Carnivore		Mammal	PanTHERIA	Antechinus stuartii	0.0297	329	Omnivore	543;730;796;797;955;966;1297;1412;1573;1577;1760;1762;1822;1848;1912;2483;2484;2574;2655;2997		Mammal	Damuth (1987)	Cercopithecus mitis	4.5	42	Herbivore	J. DAMUTH, “Interspecific allometry of population density in mammals and other animals: the independence of body mass and population energy‐use,” Biol. J. Linn. Soc., vol. 31, no. 3, pp. 193–246, 1987, doi: 10.1111/j.1095-8312.1987.tb01990.x.
	Mammal	PanTHERIA	Cryptotis meridensis	0.01263	104.61	Carnivore		Mammal	PanTHERIA	Antechinus stuartii	0.02901	328.78	Omnivore	543;730;796;797;955;966;1297;1412;1573;1577;1760;1762;1822;1848;1912;2483;2484;2574;2655;2997		Mammal	Damuth (1987)	Cercopithecus neglectus	4.35	34	Herbivore	J. DAMUTH, “Interspecific allometry of population density in mammals and other animals: the independence of body mass and population energy‐use,” Biol. J. Linn. Soc., vol. 31, no. 3, pp. 193–246, 1987, doi: 10.1111/j.1095-8312.1987.tb01990.x.
	Mammal	PanTHERIA	Cuon alpinus	15.9	0.56	Carnivore		Mammal	PanTHERIA	Antechinus swainsonii	0.065	974	Omnivore	796;955;1297;1412;1760;1762;1848;2484;2574;2655		Mammal	Damuth (1987)	Cercopithecus nictitans	4.95	22.5	Herbivore	J. DAMUTH, “Interspecific allometry of population density in mammals and other animals: the independence of body mass and population energy‐use,” Biol. J. Linn. Soc., vol. 31, no. 3, pp. 193–246, 1987, doi: 10.1111/j.1095-8312.1987.tb01990.x.
	Mammal	PanTHERIA	Cuon alpinus	15.8	0.55	Carnivore		Mammal	PanTHERIA	Antechinus swainsonii	0.05869	974.49	Omnivore	796;955;1297;1412;1760;1762;1848;2484;2574;2655		Mammal	Damuth (1987)	Cercopithecus poganias	2.7	22.5	Herbivore	J. DAMUTH, “Interspecific allometry of population density in mammals and other animals: the independence of body mass and population energy‐use,” Biol. J. Linn. Soc., vol. 31, no. 3, pp. 193–246, 1987, doi: 10.1111/j.1095-8312.1987.tb01990.x.
	Mammal	PanTHERIA	Cyclopes didactylus	0.255	32.6	Carnivore		Mammal	PanTHERIA	Aonyx capensis	19	0.35	Omnivore	543;1113;1297;2655;2986		Mammal	Damuth (1987)	Cervus canadensis	310	0.93	Herbivore	J. DAMUTH, “Interspecific allometry of population density in mammals and other animals: the independence of body mass and population energy‐use,” Biol. J. Linn. Soc., vol. 31, no. 3, pp. 193–246, 1987, doi: 10.1111/j.1095-8312.1987.tb01990.x.
	Mammal	PanTHERIA	Cyclopes didactylus	0.26395	32.4	Carnivore		Mammal	PanTHERIA	Aotus azarae	0.92957	15.94	Omnivore	139;730;1544;1547;2151;2344;2511;2655		Mammal	Damuth (1987)	Cervus duvauceli	170	12.7	Herbivore	J. DAMUTH, “Interspecific allometry of population density in mammals and other animals: the independence of body mass and population energy‐use,” Biol. J. Linn. Soc., vol. 31, no. 3, pp. 193–246, 1987, doi: 10.1111/j.1095-8312.1987.tb01990.x.
	Mammal	PanTHERIA	Dasypus sabanicola	1.15	280	Carnivore		Mammal	PanTHERIA	Aotus azarai	0.963	16.2	Omnivore	139;730;1544;1547;2151;2344;2511;2655		Mammal	Damuth (1987)	Cervus elaphus	175	5.48	Herbivore	J. DAMUTH, “Interspecific allometry of population density in mammals and other animals: the independence of body mass and population energy‐use,” Biol. J. Linn. Soc., vol. 31, no. 3, pp. 193–246, 1987, doi: 10.1111/j.1095-8312.1987.tb01990.x.
	Mammal	PanTHERIA	Dasyurus geoffroii	1.14	2.3	Carnivore		Mammal	PanTHERIA	Aotus lemurinus	0.881	35.9	Omnivore	139;730;1015;1544;1547;2151;2655;2986		Mammal	Damuth (1987)	Cervus unicolor	138	1.42	Herbivore	J. DAMUTH, “Interspecific allometry of population density in mammals and other animals: the independence of body mass and population energy‐use,” Biol. J. Linn. Soc., vol. 31, no. 3, pp. 193–246, 1987, doi: 10.1111/j.1095-8312.1987.tb01990.x.
	Mammal	PanTHERIA	Dymecodon pilirostris	0.01546	4999.99	Carnivore		Mammal	PanTHERIA	Aotus lemurinus	0.86596	35.43	Omnivore	139;730;1015;1544;1547;2151;2655;2986		Mammal	Damuth (1987)	Cheirogaleus intermedius	0.177	250	Herbivore	J. DAMUTH, “Interspecific allometry of population density in mammals and other animals: the independence of body mass and population energy‐use,” Biol. J. Linn. Soc., vol. 31, no. 3, pp. 193–246, 1987, doi: 10.1111/j.1095-8312.1987.tb01990.x.
	Mammal	PanTHERIA	Elephantulus brachyrhynchus	0.0451	33	Carnivore		Mammal	PanTHERIA	Aotus nancymaae	0.795	28.6	Omnivore	139;730;1544;1547;2151;2655;2986		Mammal	Damuth (1987)	Choloepus hoffmanni	3.5	190	Herbivore	J. DAMUTH, “Interspecific allometry of population density in mammals and other animals: the independence of body mass and population energy‐use,” Biol. J. Linn. Soc., vol. 31, no. 3, pp. 193–246, 1987, doi: 10.1111/j.1095-8312.1987.tb01990.x.
	Mammal	PanTHERIA	Elephantulus brachyrhynchus	0.04511	33.09	Carnivore		Mammal	PanTHERIA	Aotus nancymaae	0.79103	28.16	Omnivore	139;730;1544;1547;2151;2655;2986		Mammal	Damuth (1987)	Citellus fulvus	1.02	278	Herbivore	J. DAMUTH, “Interspecific allometry of population density in mammals and other animals: the independence of body mass and population energy‐use,” Biol. J. Linn. Soc., vol. 31, no. 3, pp. 193–246, 1987, doi: 10.1111/j.1095-8312.1987.tb01990.x.
	Mammal	PanTHERIA	Felis silvestris	4.49	2.95	Carnivore		Mammal	PanTHERIA	Aotus nigriceps	1.06	38	Omnivore	139;730;1544;1547;1848;2151;2251;2655		Mammal	Damuth (1987)	Citellus pygmaeus	0.222	1250	Herbivore	J. DAMUTH, “Interspecific allometry of population density in mammals and other animals: the independence of body mass and population energy‐use,” Biol. J. Linn. Soc., vol. 31, no. 3, pp. 193–246, 1987, doi: 10.1111/j.1095-8312.1987.tb01990.x.
	Mammal	PanTHERIA	Felis silvestris	4.57308	0.36	Carnivore		Mammal	PanTHERIA	Aotus trivirgatus	0.912	24.5	Omnivore	139;208;543;730;1297;1547;1577;1611;1763;1767;1768;1822;1848;2151;2344;2464;2489;2493;2511;2520;2655;2660;2986;3088		Mammal	Damuth (1987)	Clethrionomys gapperi	0.027	1160	Herbivore	J. DAMUTH, “Interspecific allometry of population density in mammals and other animals: the independence of body mass and population energy‐use,” Biol. J. Linn. Soc., vol. 31, no. 3, pp. 193–246, 1987, doi: 10.1111/j.1095-8312.1987.tb01990.x.
	Mammal	PanTHERIA	Galemys pyrenaicus	0.0592	4.19	Carnivore		Mammal	PanTHERIA	Aotus trivirgatus	0.9124	24.37	Omnivore	139;208;543;730;1297;1547;1577;1611;1763;1767;1768;1822;1848;2151;2344;2464;2489;2493;2511;2520;2655;2660;2986;3088		Mammal	Damuth (1987)	Clethrionomys glareolus	0.023	1890	Herbivore	J. DAMUTH, “Interspecific allometry of population density in mammals and other animals: the independence of body mass and population energy‐use,” Biol. J. Linn. Soc., vol. 31, no. 3, pp. 193–246, 1987, doi: 10.1111/j.1095-8312.1987.tb01990.x.
	Mammal	PanTHERIA	Galemys pyrenaicus	0.06017	4.18	Carnivore		Mammal	PanTHERIA	Apodemus sylvaticus	0.0219	780	Omnivore	37;38;239;274;370;421;456;476;543;730;908;944;1153;1297;1573;1577;1822;1849;1998;2372;2655;2662;2678;2805;2975		Mammal	Damuth (1987)	Clethrionomys occidentalis	0.031	556	Herbivore	J. DAMUTH, “Interspecific allometry of population density in mammals and other animals: the independence of body mass and population energy‐use,” Biol. J. Linn. Soc., vol. 31, no. 3, pp. 193–246, 1987, doi: 10.1111/j.1095-8312.1987.tb01990.x.
	Mammal	PanTHERIA	Galerella pulverulenta	0.791	10	Carnivore		Mammal	PanTHERIA	Apomys musculus	0.0212	1110	Omnivore	170;2152;2446;2655		Mammal	Damuth (1987)	Clethrionomys rutilus	0.028	4600	Herbivore	J. DAMUTH, “Interspecific allometry of population density in mammals and other animals: the independence of body mass and population energy‐use,” Biol. J. Linn. Soc., vol. 31, no. 3, pp. 193–246, 1987, doi: 10.1111/j.1095-8312.1987.tb01990.x.
	Mammal	PanTHERIA	Galictis vittata	2.79	2.16	Carnivore		Mammal	PanTHERIA	Apomys musculus	0.0212	1124.83	Omnivore	170;2152;2446;2655		Mammal	Damuth (1987)	Coendu prehensalis	4	40.3	Herbivore	J. DAMUTH, “Interspecific allometry of population density in mammals and other animals: the independence of body mass and population energy‐use,” Biol. J. Linn. Soc., vol. 31, no. 3, pp. 193–246, 1987, doi: 10.1111/j.1095-8312.1987.tb01990.x.
	Mammal	PanTHERIA	Gulo gulo	12.8	0.00792	Carnivore		Mammal	PanTHERIA	Arctocebus calabarensis	0.258	6.29	Omnivore	208;223;543;730;732;1297;1544;1547;1822;1848;2151;2344;2493;2511;2655;2986		Mammal	Damuth (1987)	Colobus badius	8.15	230	Herbivore	J. DAMUTH, “Interspecific allometry of population density in mammals and other animals: the independence of body mass and population energy‐use,” Biol. J. Linn. Soc., vol. 31, no. 3, pp. 193–246, 1987, doi: 10.1111/j.1095-8312.1987.tb01990.x.
	Mammal	PanTHERIA	Gulo gulo	12.7925	0.00791614	Carnivore		Mammal	PanTHERIA	Arctocebus calabarensis	0.25801	6.2	Omnivore	208;223;543;730;732;1297;1544;1547;1822;1848;2151;2344;2493;2511;2655;2986		Mammal	Damuth (1987)	Colobus guereza	9.85	112	Herbivore	J. DAMUTH, “Interspecific allometry of population density in mammals and other animals: the independence of body mass and population energy‐use,” Biol. J. Linn. Soc., vol. 31, no. 3, pp. 193–246, 1987, doi: 10.1111/j.1095-8312.1987.tb01990.x.
	Mammal	PanTHERIA	Ichneumia albicauda	3.7	3.7	Carnivore		Mammal	PanTHERIA	Ateles paniscus	8.71	8	Omnivore	208;543;730;890;1201;1297;1544;1547;1763;1767;1768;1848;2151;2344;2463;2488;2489;2493;2655;2660;2912;2986;3086		Mammal	Damuth (1987)	Colobus satanas	9.5	30	Herbivore	J. DAMUTH, “Interspecific allometry of population density in mammals and other animals: the independence of body mass and population energy‐use,” Biol. J. Linn. Soc., vol. 31, no. 3, pp. 193–246, 1987, doi: 10.1111/j.1095-8312.1987.tb01990.x.
	Mammal	PanTHERIA	Leopardus pardalis	11.9	0.43	Carnivore		Mammal	PanTHERIA	Auliscomys micropus	0.0708	231	Omnivore	424;730;890;1297;1822;2008;2242;2655		Mammal	Damuth (1987)	Connochaetes taurinus	203	7.59	Herbivore	J. DAMUTH, “Interspecific allometry of population density in mammals and other animals: the independence of body mass and population energy‐use,” Biol. J. Linn. Soc., vol. 31, no. 3, pp. 193–246, 1987, doi: 10.1111/j.1095-8312.1987.tb01990.x.
	Mammal	PanTHERIA	Leopardus pardalis	11.88	0.42	Carnivore		Mammal	PanTHERIA	Bassaricyon gabbii	1.25	6.11	Omnivore	543;730;890;1113;2151;2655		Mammal	Damuth (1987)	Cricetulus migratorius	0.0305	250	Herbivore	J. DAMUTH, “Interspecific allometry of population density in mammals and other animals: the independence of body mass and population energy‐use,” Biol. J. Linn. Soc., vol. 31, no. 3, pp. 193–246, 1987, doi: 10.1111/j.1095-8312.1987.tb01990.x.
	Mammal	PanTHERIA	Lobodon carcinophaga	225	1.01	Carnivore		Mammal	PanTHERIA	Bassaricyon gabbii	1.25	6.02	Omnivore	543;730;890;1113;2151;2655		Mammal	Damuth (1987)	Cryptomys hottentotus	0.0687	741	Herbivore	J. DAMUTH, “Interspecific allometry of population density in mammals and other animals: the independence of body mass and population energy‐use,” Biol. J. Linn. Soc., vol. 31, no. 3, pp. 193–246, 1987, doi: 10.1111/j.1095-8312.1987.tb01990.x.
	Mammal	PanTHERIA	Lobodon carcinophagus	225	1.01	Carnivore		Mammal	PanTHERIA	Bassariscus astutus	1.02	3.61	Omnivore	543;730;1113;1297;1573;2151;2655		Mammal	Damuth (1987)	Ctenomys opimus	0.241	247	Herbivore	J. DAMUTH, “Interspecific allometry of population density in mammals and other animals: the independence of body mass and population energy‐use,” Biol. J. Linn. Soc., vol. 31, no. 3, pp. 193–246, 1987, doi: 10.1111/j.1095-8312.1987.tb01990.x.
	Mammal	PanTHERIA	Lontra canadensis	8.09	1.13	Carnivore		Mammal	PanTHERIA	Bassariscus astutus	1.01037	3.58	Omnivore	543;730;1113;1297;1573;2151;2655		Mammal	Damuth (1987)	Ctenomys peruanus	0.4	4200	Herbivore	J. DAMUTH, “Interspecific allometry of population density in mammals and other animals: the independence of body mass and population energy‐use,” Biol. J. Linn. Soc., vol. 31, no. 3, pp. 193–246, 1987, doi: 10.1111/j.1095-8312.1987.tb01990.x.
	Mammal	PanTHERIA	Lontra canadensis	8.08742	1.12	Carnivore		Mammal	PanTHERIA	Bassariscus sumichrasti	0.906	18.1	Omnivore	367;543;730;1113;1297;2151;2655		Mammal	Damuth (1987)	Cynomys ludovicianus	1.13	2470	Herbivore	J. DAMUTH, “Interspecific allometry of population density in mammals and other animals: the independence of body mass and population energy‐use,” Biol. J. Linn. Soc., vol. 31, no. 3, pp. 193–246, 1987, doi: 10.1111/j.1095-8312.1987.tb01990.x.
	Mammal	PanTHERIA	Lutra lutra	8.86	0.85	Carnivore		Mammal	PanTHERIA	Bassariscus sumichrasti	0.906	17.89	Omnivore	367;543;730;1113;1297;2151;2655		Mammal	Damuth (1987)	Damaliscus dorcas	70	18.8	Herbivore	J. DAMUTH, “Interspecific allometry of population density in mammals and other animals: the independence of body mass and population energy‐use,” Biol. J. Linn. Soc., vol. 31, no. 3, pp. 193–246, 1987, doi: 10.1111/j.1095-8312.1987.tb01990.x.
	Mammal	PanTHERIA	Lutrogale perspicillata	9	4.49	Carnivore		Mammal	PanTHERIA	Blarina brevicauda	0.0184	919	Omnivore	34;35;500;543;626;730;734;966;1020;1022;1081;1092;1101;1103;1209;1211;1229;1297;1445;1822;2001;2080;2166;2170;2236;2655;2730;2786;2819		Mammal	Damuth (1987)	Damaliscus lunatus	122	11	Herbivore	J. DAMUTH, “Interspecific allometry of population density in mammals and other animals: the independence of body mass and population energy‐use,” Biol. J. Linn. Soc., vol. 31, no. 3, pp. 193–246, 1987, doi: 10.1111/j.1095-8312.1987.tb01990.x.
	Mammal	PanTHERIA	Lutrogale perspicillata	8.91249	4.42	Carnivore		Mammal	PanTHERIA	Blarina brevicauda	0.01856	922.93	Omnivore	34;35;500;543;626;730;734;966;1020;1022;1081;1092;1101;1103;1209;1211;1229;1297;1445;1822;2001;2080;2166;2170;2236;2655;2730;2786;2819		Mammal	Damuth (1987)	Dasymys incomptus	0.088	1940	Herbivore	J. DAMUTH, “Interspecific allometry of population density in mammals and other animals: the independence of body mass and population energy‐use,” Biol. J. Linn. Soc., vol. 31, no. 3, pp. 193–246, 1987, doi: 10.1111/j.1095-8312.1987.tb01990.x.
	Mammal	PanTHERIA	Lycalopex culpaeus	8.61624	1.01	Carnivore		Mammal	PanTHERIA	Blarina carolinensis	0.0116	630	Omnivore	626;1297;1445;1924;2655;2819		Mammal	Damuth (1987)	Dasyprocta leporina	2.7	90	Herbivore	J. DAMUTH, “Interspecific allometry of population density in mammals and other animals: the independence of body mass and population energy‐use,” Biol. J. Linn. Soc., vol. 31, no. 3, pp. 193–246, 1987, doi: 10.1111/j.1095-8312.1987.tb01990.x.
	Mammal	PanTHERIA	Lycaon pictus	22	0.01	Carnivore		Mammal	PanTHERIA	Blarina carolinensis	0.01191	629.99	Omnivore	626;1297;1445;1924;2655;2819		Mammal	Damuth (1987)	Dasyprocta punctata	2	100	Herbivore	J. DAMUTH, “Interspecific allometry of population density in mammals and other animals: the independence of body mass and population energy‐use,” Biol. J. Linn. Soc., vol. 31, no. 3, pp. 193–246, 1987, doi: 10.1111/j.1095-8312.1987.tb01990.x.
	Mammal	PanTHERIA	Lynx canadensis	9.77	0.05	Carnivore		Mammal	PanTHERIA	Brachyteles arachnoides	10.6	5.5	Omnivore	208;730;890;899;905;1132;1297;1544;1547;1767;1848;2140;2145;2151;2344;2463;2488;2493;2655;2660;2986;3086		Mammal	Damuth (1987)	Delanymys brooksi	0.005	985	Herbivore	J. DAMUTH, “Interspecific allometry of population density in mammals and other animals: the independence of body mass and population energy‐use,” Biol. J. Linn. Soc., vol. 31, no. 3, pp. 193–246, 1987, doi: 10.1111/j.1095-8312.1987.tb01990.x.
	Mammal	PanTHERIA	Lynx lynx	19.3	0.02	Carnivore		Mammal	PanTHERIA	Brachyteles arachnoides	10.5373	5.49	Omnivore	208;730;890;899;905;1132;1297;1544;1547;1767;1848;2140;2145;2151;2344;2463;2488;2493;2655;2660;2986;3086		Mammal	Damuth (1987)	Dendrohyrax validus	2.43	25.6	Herbivore	J. DAMUTH, “Interspecific allometry of population density in mammals and other animals: the independence of body mass and population energy‐use,” Biol. J. Linn. Soc., vol. 31, no. 3, pp. 193–246, 1987, doi: 10.1111/j.1095-8312.1987.tb01990.x.
	Mammal	PanTHERIA	Lynx pardinus	11.1	0.32	Carnivore		Mammal	PanTHERIA	Bunopithecus hoolock	6.699	7	Omnivore	47;208;610;615;730;1015;1112;1297;1452;1544;1547;1848;2344;2453;2655;2660;2986		Mammal	Damuth (1987)	Dendromus mesomelas	0.0135	1980	Herbivore	J. DAMUTH, “Interspecific allometry of population density in mammals and other animals: the independence of body mass and population energy‐use,” Biol. J. Linn. Soc., vol. 31, no. 3, pp. 193–246, 1987, doi: 10.1111/j.1095-8312.1987.tb01990.x.
	Mammal	PanTHERIA	Lynx rufus	6.39	0.1	Carnivore		Mammal	PanTHERIA	Burramys parvus	0.0443	6130	Omnivore	511;543;899;955;1066;1297;1466;1583;1760;1822;1848;2644;2655;2880;2969		Mammal	Damuth (1987)	Dendromus mysticalis	0.0082	1170	Herbivore	J. DAMUTH, “Interspecific allometry of population density in mammals and other animals: the independence of body mass and population energy‐use,” Biol. J. Linn. Soc., vol. 31, no. 3, pp. 193–246, 1987, doi: 10.1111/j.1095-8312.1987.tb01990.x.
	Mammal	PanTHERIA	Martes americana	0.882	0.67	Carnivore		Mammal	PanTHERIA	Burramys parvus	0.04427	6124.99	Omnivore	511;543;899;955;1066;1297;1466;1583;1760;1822;1848;2644;2655;2880;2969		Mammal	Damuth (1987)	Desmodillus auricularis	0.055	1429	Herbivore	J. DAMUTH, “Interspecific allometry of population density in mammals and other animals: the independence of body mass and population energy‐use,” Biol. J. Linn. Soc., vol. 31, no. 3, pp. 193–246, 1987, doi: 10.1111/j.1095-8312.1987.tb01990.x.
	Mammal	PanTHERIA	Martes martes	1.3	0.44	Carnivore		Mammal	PanTHERIA	Cacajao calvus	3.42	15.1	Omnivore	208;543;890;996;1015;1297;1544;1547;1848;2151;2251;2344;2655;2660;2986		Mammal	Damuth (1987)	Dicerorhinus sumatrensis	1120	0.093	Herbivore	J. DAMUTH, “Interspecific allometry of population density in mammals and other animals: the independence of body mass and population energy‐use,” Biol. J. Linn. Soc., vol. 31, no. 3, pp. 193–246, 1987, doi: 10.1111/j.1095-8312.1987.tb01990.x.
	Mammal	PanTHERIA	Martes pennanti	3.75	0.17	Carnivore		Mammal	PanTHERIA	Callicebus moloch	0.965	18.4	Omnivore	208;543;730;890;1297;1512;1547;1605;1768;1848;2151;2344;2464;2489;2493;2520;2655;2660;2986		Mammal	Damuth (1987)	Diceros bicornis	952	0.84	Herbivore	J. DAMUTH, “Interspecific allometry of population density in mammals and other animals: the independence of body mass and population energy‐use,” Biol. J. Linn. Soc., vol. 31, no. 3, pp. 193–246, 1987, doi: 10.1111/j.1095-8312.1987.tb01990.x.
	Mammal	PanTHERIA	Meles meles	11.9	2.54	Carnivore		Mammal	PanTHERIA	Callicebus moloch	0.95813	18.43	Omnivore	208;543;730;890;1297;1512;1547;1605;1768;1848;2151;2344;2464;2489;2493;2520;2655;2660;2986		Mammal	Damuth (1987)	Dicrostonyx groenlandicus	0.056	585	Herbivore	J. DAMUTH, “Interspecific allometry of population density in mammals and other animals: the independence of body mass and population energy‐use,” Biol. J. Linn. Soc., vol. 31, no. 3, pp. 193–246, 1987, doi: 10.1111/j.1095-8312.1987.tb01990.x.
	Mammal	PanTHERIA	Meles meles	11.884	2.52	Carnivore		Mammal	PanTHERIA	Callicebus torquatus	1.22	10.2	Omnivore	208;730;890;1297;1544;1547;1605;1848;2151;2251;2344;2464;2520;2655;2660;2986		Mammal	Damuth (1987)	Dipodomys agilis	0.06	504	Herbivore	J. DAMUTH, “Interspecific allometry of population density in mammals and other animals: the independence of body mass and population energy‐use,” Biol. J. Linn. Soc., vol. 31, no. 3, pp. 193–246, 1987, doi: 10.1111/j.1095-8312.1987.tb01990.x.
	Mammal	PanTHERIA	Micoureus demerarae	0.111	31.3	Carnivore		Mammal	PanTHERIA	Callimico goeldii	0.558	2.09	Omnivore	543;890;905;1125;1297;1320;1544;1547;1611;1767;1848;2151;2251;2344;2489;2493;2655;2660		Mammal	Damuth (1987)	Dipodomys deserti	0.108	469	Herbivore	J. DAMUTH, “Interspecific allometry of population density in mammals and other animals: the independence of body mass and population energy‐use,” Biol. J. Linn. Soc., vol. 31, no. 3, pp. 193–246, 1987, doi: 10.1111/j.1095-8312.1987.tb01990.x.
	Mammal	PanTHERIA	Micoureus demerarae	0.10228	26.38	Carnivore		Mammal	PanTHERIA	Callimico goeldii	0.558	2.08	Omnivore	543;890;905;1125;1297;1320;1544;1547;1611;1767;1848;2151;2251;2344;2489;2493;2655;2660		Mammal	Damuth (1987)	Dipodomys elator	0.145	1450	Herbivore	J. DAMUTH, “Interspecific allometry of population density in mammals and other animals: the independence of body mass and population energy‐use,” Biol. J. Linn. Soc., vol. 31, no. 3, pp. 193–246, 1987, doi: 10.1111/j.1095-8312.1987.tb01990.x.
	Mammal	PanTHERIA	Micoureus paraguayanus	0.11243	30.82	Carnivore		Mammal	PanTHERIA	Callithrix argentata	0.369	9.5	Omnivore	543;730;890;905;1297;1544;1547;1768;2151;2344;2493;2655;2725;2986		Mammal	Damuth (1987)	Dipodomys heermanni	0.072	950	Herbivore	J. DAMUTH, “Interspecific allometry of population density in mammals and other animals: the independence of body mass and population energy‐use,” Biol. J. Linn. Soc., vol. 31, no. 3, pp. 193–246, 1987, doi: 10.1111/j.1095-8312.1987.tb01990.x.
	Mammal	PanTHERIA	Monodelphis domestica	0.0952	400	Carnivore		Mammal	PanTHERIA	Callithrix argentata	0.38292	7.52	Omnivore	543;730;890;905;1297;1544;1547;1768;2151;2344;2493;2655;2725;2986		Mammal	Damuth (1987)	Dipodomys merriami	0.0385	1209	Herbivore	J. DAMUTH, “Interspecific allometry of population density in mammals and other animals: the independence of body mass and population energy‐use,” Biol. J. Linn. Soc., vol. 31, no. 3, pp. 193–246, 1987, doi: 10.1111/j.1095-8312.1987.tb01990.x.
	Mammal	PanTHERIA	Mungos mungo	1.26	17.1	Carnivore		Mammal	PanTHERIA	Callithrix flaviceps	0.375	11.9	Omnivore	899;1544;1547;2151;2344;2655;2725		Mammal	Damuth (1987)	Dipodomys microps	0.065	1310	Herbivore	J. DAMUTH, “Interspecific allometry of population density in mammals and other animals: the independence of body mass and population energy‐use,” Biol. J. Linn. Soc., vol. 31, no. 3, pp. 193–246, 1987, doi: 10.1111/j.1095-8312.1987.tb01990.x.
	Mammal	PanTHERIA	Mungos mungo	1.26	16.98	Carnivore		Mammal	PanTHERIA	Callithrix flaviceps	0.37297	11.85	Omnivore	899;1544;1547;2151;2344;2655;2725		Mammal	Damuth (1987)	Dipodomys ordii	0.052	449	Herbivore	J. DAMUTH, “Interspecific allometry of population density in mammals and other animals: the independence of body mass and population energy‐use,” Biol. J. Linn. Soc., vol. 31, no. 3, pp. 193–246, 1987, doi: 10.1111/j.1095-8312.1987.tb01990.x.
	Mammal	PanTHERIA	Mungotictis decemlineata	0.67	7.36	Carnivore		Mammal	PanTHERIA	Callithrix humeralifera	0.375	28.5	Omnivore	543;730;890;905;1125;1297;1544;1547;2151;2344;2520;2655;2660;2725;2986		Mammal	Damuth (1987)	Dipodomys spectabilis	0.145	205	Herbivore	J. DAMUTH, “Interspecific allometry of population density in mammals and other animals: the independence of body mass and population energy‐use,” Biol. J. Linn. Soc., vol. 31, no. 3, pp. 193–246, 1987, doi: 10.1111/j.1095-8312.1987.tb01990.x.
	Mammal	PanTHERIA	Mungotictis decemlineata	0.65703	7.33	Carnivore		Mammal	PanTHERIA	Callithrix humeralifera	0.37499	28.32	Omnivore	543;730;890;905;1125;1297;1544;1547;2151;2344;2520;2655;2660;2725;2986		Mammal	Damuth (1987)	Echimys chrysurus	0.475	7	Herbivore	J. DAMUTH, “Interspecific allometry of population density in mammals and other animals: the independence of body mass and population energy‐use,” Biol. J. Linn. Soc., vol. 31, no. 3, pp. 193–246, 1987, doi: 10.1111/j.1095-8312.1987.tb01990.x.
	Mammal	PanTHERIA	Murexechinus melanurus	0.03802	150	Carnivore		Mammal	PanTHERIA	Callithrix jacchus	0.291	512	Omnivore	208;543;579;730;890;905;1297;1299;1544;1547;1577;1594;1611;1822;2151;2344;2489;2493;2511;2520;2552;2655;2660;2725;2986		Mammal	Damuth (1987)	Echimys semivillosus	0.4	40	Herbivore	J. DAMUTH, “Interspecific allometry of population density in mammals and other animals: the independence of body mass and population energy‐use,” Biol. J. Linn. Soc., vol. 31, no. 3, pp. 193–246, 1987, doi: 10.1111/j.1095-8312.1987.tb01990.x.
	Mammal	PanTHERIA	Mus musculus	0.0193	4900	Carnivore		Mammal	PanTHERIA	Callithrix jacchus	0.29021	508.18	Omnivore	208;543;579;730;890;905;1297;1299;1544;1547;1577;1594;1611;1822;2151;2344;2489;2493;2511;2520;2552;2655;2660;2725;2986		Mammal	Damuth (1987)	Elephas maximus	1810	0.49	Herbivore	J. DAMUTH, “Interspecific allometry of population density in mammals and other animals: the independence of body mass and population energy‐use,” Biol. J. Linn. Soc., vol. 31, no. 3, pp. 193–246, 1987, doi: 10.1111/j.1095-8312.1987.tb01990.x.
	Mammal	PanTHERIA	Mus musculus	0.0193	4981.53	Carnivore		Mammal	PanTHERIA	Callithrix kuhlii	0.375	59	Omnivore	890;1547;2151;2344;2655;2725		Mammal	Damuth (1987)	Eothenomys smithi	0.035	1610	Herbivore	J. DAMUTH, “Interspecific allometry of population density in mammals and other animals: the independence of body mass and population energy‐use,” Biol. J. Linn. Soc., vol. 31, no. 3, pp. 193–246, 1987, doi: 10.1111/j.1095-8312.1987.tb01990.x.
	Mammal	PanTHERIA	Mustela erminea	0.284	6.25	Carnivore		Mammal	PanTHERIA	Callithrix pygmaea	0.125	15.9	Omnivore	208;543;730;890;905;1125;1297;1544;1547;1611;1822;1848;2151;2251;2344;2489;2493;2511;2520;2655;2660;2668;2864;2986		Mammal	Damuth (1987)	Equus burchelli	259	3.74	Herbivore	https://www.sciencedirect.com/science/article/pii/S0033589404001048
	Mammal	PanTHERIA	Mustela frenata	0.191	0.76	Carnivore		Mammal	PanTHERIA	Callorhinus ursinus	55.7	18	Omnivore	367;543;1015;1297;1577;1763;2151;2620;2655;2986		Mammal	Damuth (1987)	Equus grevyi	390	2.57	Herbivore	http://www.equids.org/gzebra.php
	Mammal	PanTHERIA	Mustela lutreola	0.568	0.07	Carnivore		Mammal	PanTHERIA	Callosciurus nigrovittatus	0.209	5.84	Omnivore	730;1297;1971;2152;2530;2655;2844		Mammal	Damuth (1987)	Equus zebra	270	1.5	Herbivore	J. DAMUTH, “Interspecific allometry of population density in mammals and other animals: the independence of body mass and population energy‐use,” Biol. J. Linn. Soc., vol. 31, no. 3, pp. 193–246, 1987, doi: 10.1111/j.1095-8312.1987.tb01990.x.
	Mammal	PanTHERIA	Mustela nigripes	0.907	2	Carnivore		Mammal	PanTHERIA	Callosciurus nigrovittatus	0.2083	5.75	Omnivore	730;1297;1971;2152;2530;2655;2844		Mammal	Damuth (1987)	Erethizon dorsatum	8.62	3.9	Herbivore	J. DAMUTH, “Interspecific allometry of population density in mammals and other animals: the independence of body mass and population energy‐use,” Biol. J. Linn. Soc., vol. 31, no. 3, pp. 193–246, 1987, doi: 10.1111/j.1095-8312.1987.tb01990.x.
	Mammal	PanTHERIA	Mustela nivalis	0.0799	12.9	Carnivore		Mammal	PanTHERIA	Callosciurus notatus	0.21	99.7	Omnivore	32;543;730;1297;1971;2152;2530;2655;2844		Mammal	Damuth (1987)	Euoticus elegantulus	0.3	17.5	Herbivore	J. DAMUTH, “Interspecific allometry of population density in mammals and other animals: the independence of body mass and population energy‐use,” Biol. J. Linn. Soc., vol. 31, no. 3, pp. 193–246, 1987, doi: 10.1111/j.1095-8312.1987.tb01990.x.
	Mammal	PanTHERIA	Mustela nivalis	0.07845	12.89	Carnivore		Mammal	PanTHERIA	Callosciurus notatus	0.20949	98.32	Omnivore	32;543;730;1297;1971;2152;2530;2655;2844		Mammal	Damuth (1987)	Eutamias townsendi	0.097	531	Herbivore	J. DAMUTH, “Interspecific allometry of population density in mammals and other animals: the independence of body mass and population energy‐use,” Biol. J. Linn. Soc., vol. 31, no. 3, pp. 193–246, 1987, doi: 10.1111/j.1095-8312.1987.tb01990.x.
	Mammal	PanTHERIA	Mustela putorius	0.984	0.83	Carnivore		Mammal	PanTHERIA	Calomys musculinus	0.0202	257	Omnivore	730;890;896;1297;1822;2033;2034;2655		Mammal	Damuth (1987)	Galago alleni	0.26	17.5	Herbivore	J. DAMUTH, “Interspecific allometry of population density in mammals and other animals: the independence of body mass and population energy‐use,” Biol. J. Linn. Soc., vol. 31, no. 3, pp. 193–246, 1987, doi: 10.1111/j.1095-8312.1987.tb01990.x.
	Mammal	PanTHERIA	Mustela vison	0.904	2.5	Carnivore		Mammal	PanTHERIA	Calomys musculinus	0.0202	253.33	Omnivore	730;890;896;1297;1822;2033;2034;2655		Mammal	Damuth (1987)	Gazella granti	58.8	1.06	Herbivore	J. DAMUTH, “Interspecific allometry of population density in mammals and other animals: the independence of body mass and population energy‐use,” Biol. J. Linn. Soc., vol. 31, no. 3, pp. 193–246, 1987, doi: 10.1111/j.1095-8312.1987.tb01990.x.
	Mammal	PanTHERIA	Myosorex varius	0.0116	1680	Carnivore		Mammal	PanTHERIA	Caluromys derbianus	0.33	12	Omnivore	256;498;730;889;890;905;955;1297;1412;1822;2151;2655		Mammal	Damuth (1987)	Gazella thomsoni	21	6.64	Herbivore	J. DAMUTH, “Interspecific allometry of population density in mammals and other animals: the independence of body mass and population energy‐use,” Biol. J. Linn. Soc., vol. 31, no. 3, pp. 193–246, 1987, doi: 10.1111/j.1095-8312.1987.tb01990.x.
	Mammal	PanTHERIA	Myosorex varius	0.01168	1693.63	Carnivore		Mammal	PanTHERIA	Caluromys derbianus	0.32672	11.86	Omnivore	256;498;730;889;890;905;955;1297;1412;1822;2151;2655		Mammal	Damuth (1987)	Gerbillurus paeba	0.026	1950	Herbivore	J. DAMUTH, “Interspecific allometry of population density in mammals and other animals: the independence of body mass and population energy‐use,” Biol. J. Linn. Soc., vol. 31, no. 3, pp. 193–246, 1987, doi: 10.1111/j.1095-8312.1987.tb01990.x.
	Mammal	PanTHERIA	Myrmecobius fasciatus	0.522	5.3	Carnivore		Mammal	PanTHERIA	Caluromys philander	0.246	62.8	Omnivore	133;256;543;730;889;890;905;955;1297;1533;1534;1573;1760;1773;2151;2159;2225;2431;2655		Mammal	Damuth (1987)	Giraffa camelopardalis	912	0.937	Herbivore	J. DAMUTH, “Interspecific allometry of population density in mammals and other animals: the independence of body mass and population energy‐use,” Biol. J. Linn. Soc., vol. 31, no. 3, pp. 193–246, 1987, doi: 10.1111/j.1095-8312.1987.tb01990.x.
	Mammal	PanTHERIA	Myrmecophaga tridactyla	27.9	1.1	Carnivore		Mammal	PanTHERIA	Caluromys philander	0.24647	62.32	Omnivore	133;256;543;730;889;890;905;955;1297;1533;1534;1573;1760;1773;2151;2159;2225;2431;2655		Mammal	Damuth (1987)	Glaucomys volans	0.069	293	Herbivore	J. DAMUTH, “Interspecific allometry of population density in mammals and other animals: the independence of body mass and population energy‐use,” Biol. J. Linn. Soc., vol. 31, no. 3, pp. 193–246, 1987, doi: 10.1111/j.1095-8312.1987.tb01990.x.
	Mammal	PanTHERIA	Notiosorex crawfordi	0.00487	2400	Carnivore		Mammal	PanTHERIA	Caluromysiops irrupta	0.259	8.98	Omnivore	543;730;889;905;1297;2151;2655		Mammal	Damuth (1987)	Gorilla gorilla	127	1.8	Herbivore	J. DAMUTH, “Interspecific allometry of population density in mammals and other animals: the independence of body mass and population energy‐use,” Biol. J. Linn. Soc., vol. 31, no. 3, pp. 193–246, 1987, doi: 10.1111/j.1095-8312.1987.tb01990.x.
	Mammal	PanTHERIA	Notiosorex crawfordi	0.00479	2399.99	Carnivore		Mammal	PanTHERIA	Caluromysiops irrupta	0.25748	8.85	Omnivore	543;730;889;905;1297;2151;2655		Mammal	Damuth (1987)	Heteromys anomalus	0.069	1090	Herbivore	J. DAMUTH, “Interspecific allometry of population density in mammals and other animals: the independence of body mass and population energy‐use,” Biol. J. Linn. Soc., vol. 31, no. 3, pp. 193–246, 1987, doi: 10.1111/j.1095-8312.1987.tb01990.x.
	Mammal	PanTHERIA	Ommatophoca rossii	209	0.16	Carnivore		Mammal	PanTHERIA	Canis adustus	10.4	0.74	Omnivore	542;543;730;1113;1297;1573;2655		Mammal	Damuth (1987)	Heteromys desmarestianus	0.065	695	Herbivore	J. DAMUTH, “Interspecific allometry of population density in mammals and other animals: the independence of body mass and population energy‐use,” Biol. J. Linn. Soc., vol. 31, no. 3, pp. 193–246, 1987, doi: 10.1111/j.1095-8312.1987.tb01990.x.
	Mammal	PanTHERIA	Onychomys torridus	0.0217	157	Carnivore		Mammal	PanTHERIA	Canis aureus	9.68	0.23	Omnivore	543;679;730;1113;1297;1573;2655		Mammal	Damuth (1987)	Hippotragus equinus	225	0.774	Herbivore	J. DAMUTH, “Interspecific allometry of population density in mammals and other animals: the independence of body mass and population energy‐use,” Biol. J. Linn. Soc., vol. 31, no. 3, pp. 193–246, 1987, doi: 10.1111/j.1095-8312.1987.tb01990.x.
	Mammal	PanTHERIA	Onychomys torridus	0.02168	158.55	Carnivore		Mammal	PanTHERIA	Canis aureus	9.6587	0.22	Omnivore	543;679;730;1113;1297;1573;2655		Mammal	Damuth (1987)	Hippotragus niger	197	0.66	Herbivore	J. DAMUTH, “Interspecific allometry of population density in mammals and other animals: the independence of body mass and population energy‐use,” Biol. J. Linn. Soc., vol. 31, no. 3, pp. 193–246, 1987, doi: 10.1111/j.1095-8312.1987.tb01990.x.
	Mammal	PanTHERIA	Orcaella brevirostris	190	36.8	Carnivore		Mammal	PanTHERIA	Canis mesomelas	8.33	0.74	Omnivore	542;543;730;1113;1297;1573;2655		Mammal	Damuth (1987)	Hybomys trivirgatus	0.053	91	Herbivore	J. DAMUTH, “Interspecific allometry of population density in mammals and other animals: the independence of body mass and population energy‐use,” Biol. J. Linn. Soc., vol. 31, no. 3, pp. 193–246, 1987, doi: 10.1111/j.1095-8312.1987.tb01990.x.
	Mammal	PanTHERIA	Orcaella brevirostris	190	37.36	Carnivore		Mammal	PanTHERIA	Cebus albifrons	2.52	16.8	Omnivore	208;543;730;890;1017;1297;1544;1547;1611;1763;1768;1848;2151;2251;2344;2463;2489;2493;2511;2655;2660;2986		Mammal	Damuth (1987)	Hydrochaerus hydrochaerus	32.8	104	Herbivore	J. DAMUTH, “Interspecific allometry of population density in mammals and other animals: the independence of body mass and population energy‐use,” Biol. J. Linn. Soc., vol. 31, no. 3, pp. 193–246, 1987, doi: 10.1111/j.1095-8312.1987.tb01990.x.
	Mammal	PanTHERIA	Otocyon megalotis	4	1.2	Carnivore		Mammal	PanTHERIA	Cebus albifrons	2.50968	16.79	Omnivore	208;543;730;890;1017;1297;1544;1547;1611;1763;1768;1848;2151;2251;2344;2463;2489;2493;2511;2655;2660;2986		Mammal	Damuth (1987)	Hyemoschus aquaticus	13.3	17.9	Herbivore	J. DAMUTH, “Interspecific allometry of population density in mammals and other animals: the independence of body mass and population energy‐use,” Biol. J. Linn. Soc., vol. 31, no. 3, pp. 193–246, 1987, doi: 10.1111/j.1095-8312.1987.tb01990.x.
	Mammal	PanTHERIA	Otocyon megalotis	4.09812	1.18	Carnivore		Mammal	PanTHERIA	Cebus apella	2.76	23.9	Omnivore	208;543;730;790;890;1015;1017;1132;1201;1297;1544;1547;1763;1767;1848;2151;2251;2308;2344;2463;2489;2493;2655;2660;2986		Mammal	Damuth (1987)	Hylobates agilis	5.9	5.1	Herbivore	J. DAMUTH, “Interspecific allometry of population density in mammals and other animals: the independence of body mass and population energy‐use,” Biol. J. Linn. Soc., vol. 31, no. 3, pp. 193–246, 1987, doi: 10.1111/j.1095-8312.1987.tb01990.x.
	Mammal	PanTHERIA	Oxymycterus roberti	0.0838	270	Carnivore		Mammal	PanTHERIA	Cebus apella	2.75838	23.77	Omnivore	208;543;730;890;1017;1132;1201;1297;1544;1547;1763;1767;1848;2151;2251;2308;2344;2463;2489;2493;2655;2660;2986		Mammal	Damuth (1987)	Hylobates klossi	5.8	30	Herbivore	J. DAMUTH, “Interspecific allometry of population density in mammals and other animals: the independence of body mass and population energy‐use,” Biol. J. Linn. Soc., vol. 31, no. 3, pp. 193–246, 1987, doi: 10.1111/j.1095-8312.1987.tb01990.x.
	Mammal	PanTHERIA	Oxymycterus roberti	0.08371	266.61	Carnivore		Mammal	PanTHERIA	Cebus capucinus	3.01	27.5	Omnivore	208;543;730;890;1017;1052;1297;1544;1547;1767;1848;2151;2344;2463;2489;2493;2655;2660;2986		Mammal	Damuth (1987)	Hylobates lar	5.8	6.2	Herbivore	J. DAMUTH, “Interspecific allometry of population density in mammals and other animals: the independence of body mass and population energy‐use,” Biol. J. Linn. Soc., vol. 31, no. 3, pp. 193–246, 1987, doi: 10.1111/j.1095-8312.1987.tb01990.x.
	Mammal	PanTHERIA	Panthera leo	159	0.11	Carnivore		Mammal	PanTHERIA	Cebus capucinus	3.00599	27.27	Omnivore	208;543;730;890;1017;1052;1297;1544;1547;1767;1848;2151;2344;2463;2489;2493;2655;2660;2986		Mammal	Damuth (1987)	Hylobates muelleri	6.1	22	Herbivore	J. DAMUTH, “Interspecific allometry of population density in mammals and other animals: the independence of body mass and population energy‐use,” Biol. J. Linn. Soc., vol. 31, no. 3, pp. 193–246, 1987, doi: 10.1111/j.1095-8312.1987.tb01990.x.
	Mammal	PanTHERIA	Panthera onca	84.9	0.04	Carnivore		Mammal	PanTHERIA	Cebus olivaceus	2.8	24.6	Omnivore	543;730;905;1017;1201;1544;1547;1848;2151;2308;2344;2463;2493;2655;2660;2986		Mammal	Damuth (1987)	Indri indri	12.5	12	Herbivore	J. DAMUTH, “Interspecific allometry of population density in mammals and other animals: the independence of body mass and population energy‐use,” Biol. J. Linn. Soc., vol. 31, no. 3, pp. 193–246, 1987, doi: 10.1111/j.1095-8312.1987.tb01990.x.
	Mammal	PanTHERIA	Panthera onca	83.9431	0.05	Carnivore		Mammal	PanTHERIA	Cebus olivaceus	2.78764	24.79	Omnivore	543;730;905;1017;1201;1544;1547;1848;2151;2308;2344;2463;2493;2655;2660;2986		Mammal	Damuth (1987)	Irenomys tarsalis	0.0445	325	Herbivore	J. DAMUTH, “Interspecific allometry of population density in mammals and other animals: the independence of body mass and population energy‐use,” Biol. J. Linn. Soc., vol. 31, no. 3, pp. 193–246, 1987, doi: 10.1111/j.1095-8312.1987.tb01990.x.
	Mammal	PanTHERIA	Panthera pardus	52.4	0.07	Carnivore		Mammal	PanTHERIA	Cephalophus maxwellii	8.44	5.89	Omnivore	869;917;1297;1525;1848;2365;2655;2693;3046		Mammal	Damuth (1987)	Kobus defassa	211	9.11	Herbivore	J. DAMUTH, “Interspecific allometry of population density in mammals and other animals: the independence of body mass and population energy‐use,” Biol. J. Linn. Soc., vol. 31, no. 3, pp. 193–246, 1987, doi: 10.1111/j.1095-8312.1987.tb01990.x.
	Mammal	PanTHERIA	Panthera tigris	163	0.03	Carnivore		Mammal	PanTHERIA	Cephalophus monticola	4.86	35.7	Omnivore	200;543;869;904;917;1297;1525;1822;1848;2655;2693;3046		Mammal	Damuth (1987)	Kobus ellipsiprymus	194	1.69	Herbivore	J. DAMUTH, “Interspecific allometry of population density in mammals and other animals: the independence of body mass and population energy‐use,” Biol. J. Linn. Soc., vol. 31, no. 3, pp. 193–246, 1987, doi: 10.1111/j.1095-8312.1987.tb01990.x.
	Mammal	PanTHERIA	Peromyscus gossypinus	0.0277	513	Carnivore		Mammal	PanTHERIA	Cephalophus niger	18.9	1.12	Omnivore	869;1297;1525;1848;2655;2693;3046		Mammal	Damuth (1987)	Kobus leche	90.6	15.5	Herbivore	J. DAMUTH, “Interspecific allometry of population density in mammals and other animals: the independence of body mass and population energy‐use,” Biol. J. Linn. Soc., vol. 31, no. 3, pp. 193–246, 1987, doi: 10.1111/j.1095-8312.1987.tb01990.x.
	Mammal	PanTHERIA	Peromyscus gossypinus	0.02768	513.28	Carnivore		Mammal	PanTHERIA	Cephalophus niger	19.0943	1.14	Omnivore	869;1297;1525;1848;2655;2693;3046		Mammal	Damuth (1987)	Kobus vardoni	69.3	0.15	Herbivore	J. DAMUTH, “Interspecific allometry of population density in mammals and other animals: the independence of body mass and population energy‐use,” Biol. J. Linn. Soc., vol. 31, no. 3, pp. 193–246, 1987, doi: 10.1111/j.1095-8312.1987.tb01990.x.
	Mammal	PanTHERIA	Phascomurexia naso	0.05262	150	Carnivore		Mammal	PanTHERIA	Cephalophus rufilatus	12	3.09	Omnivore	730;869;1297;1525;1848;2655;2693;3046		Mammal	Damuth (1987)	Lagurus curtatus	0.03	666	Herbivore	J. DAMUTH, “Interspecific allometry of population density in mammals and other animals: the independence of body mass and population energy‐use,” Biol. J. Linn. Soc., vol. 31, no. 3, pp. 193–246, 1987, doi: 10.1111/j.1095-8312.1987.tb01990.x.
	Mammal	PanTHERIA	Phoca caspica	62.3	1.47	Carnivore		Mammal	PanTHERIA	Cephalophus rufilatus	12.1146	3.18	Omnivore	730;869;1297;1525;1848;2655;2693;3046		Mammal	Damuth (1987)	Lama guanacoe	89	0.51	Herbivore	J. DAMUTH, “Interspecific allometry of population density in mammals and other animals: the independence of body mass and population energy‐use,” Biol. J. Linn. Soc., vol. 31, no. 3, pp. 193–246, 1987, doi: 10.1111/j.1095-8312.1987.tb01990.x.
	Mammal	PanTHERIA	Phoca sibirica	89.5	1.59	Carnivore		Mammal	PanTHERIA	Cephalophus silvicultor	61.3	0.48	Omnivore	511;869;904;1297;1525;1833;1848;2655;2693;3046		Mammal	Damuth (1987)	Lasiorhinus latifrons	25	20.8	Herbivore	J. DAMUTH, “Interspecific allometry of population density in mammals and other animals: the independence of body mass and population energy‐use,” Biol. J. Linn. Soc., vol. 31, no. 3, pp. 193–246, 1987, doi: 10.1111/j.1095-8312.1987.tb01990.x.
	Mammal	PanTHERIA	Phoca vitulina	87.3	5.68	Carnivore		Mammal	PanTHERIA	Cephalophus silvicultor	62.0066	0.5	Omnivore	511;869;904;1297;1525;1833;1848;2655;2693;3046		Mammal	Damuth (1987)	Lemmus trimucronatus	0.081	2900	Herbivore	J. DAMUTH, “Interspecific allometry of population density in mammals and other animals: the independence of body mass and population energy‐use,” Biol. J. Linn. Soc., vol. 31, no. 3, pp. 193–246, 1987, doi: 10.1111/j.1095-8312.1987.tb01990.x.
	Mammal	PanTHERIA	Phocoena phocoena	52.7	0.03	Carnivore		Mammal	PanTHERIA	Cercartetus caudatus	0.023	50	Omnivore	131;511;661;955;975;977;1297;1760;1991;2152;2644;2645;2655;2877;2969		Mammal	Damuth (1987)	Lemniscomys griselda	0.054	387	Herbivore	J. DAMUTH, “Interspecific allometry of population density in mammals and other animals: the independence of body mass and population energy‐use,” Biol. J. Linn. Soc., vol. 31, no. 3, pp. 193–246, 1987, doi: 10.1111/j.1095-8312.1987.tb01990.x.
	Mammal	PanTHERIA	Priodontes maximus	42.7	0.35	Carnivore		Mammal	PanTHERIA	Cercartetus caudatus	0.02305	49.99	Omnivore	131;511;661;955;975;977;1297;1760;1991;2152;2644;2645;2655;2877;2969		Mammal	Damuth (1987)	Lemniscomys striatus	0.065	777	Herbivore	J. DAMUTH, “Interspecific allometry of population density in mammals and other animals: the independence of body mass and population energy‐use,” Biol. J. Linn. Soc., vol. 31, no. 3, pp. 193–246, 1987, doi: 10.1111/j.1095-8312.1987.tb01990.x.
	Mammal	PanTHERIA	Proteles cristata	8.13939	0.81	Carnivore		Mammal	PanTHERIA	Cercartetus nanus	0.027	789	Omnivore	511;543;955;1297;1412;1466;1573;1760;1822;2644;2655;2967;2969		Mammal	Damuth (1987)	Lemur catta	2.7	250	Herbivore	J. DAMUTH, “Interspecific allometry of population density in mammals and other animals: the independence of body mass and population energy‐use,” Biol. J. Linn. Soc., vol. 31, no. 3, pp. 193–246, 1987, doi: 10.1111/j.1095-8312.1987.tb01990.x.
	Mammal	PanTHERIA	Proteles cristatus	8.29	0.82	Carnivore		Mammal	PanTHERIA	Cercartetus nanus	0.02685	788.66	Omnivore	511;543;955;1297;1412;1466;1573;1760;1822;2644;2655;2967;2969		Mammal	Damuth (1987)	Lemur fulvus	2.1	1030	Herbivore	J. DAMUTH, “Interspecific allometry of population density in mammals and other animals: the independence of body mass and population energy‐use,” Biol. J. Linn. Soc., vol. 31, no. 3, pp. 193–246, 1987, doi: 10.1111/j.1095-8312.1987.tb01990.x.
	Mammal	PanTHERIA	Pseudalopex culpaeus	8.62	1.01	Carnivore		Mammal	PanTHERIA	Cercopithecus ascanius	3.54	107	Omnivore	208;543;681;730;930;1297;1347;1544;1547;1848;2344;2463;2493;2655;2660;2986		Mammal	Damuth (1987)	Lemur mongoz	1.7	350	Herbivore	J. DAMUTH, “Interspecific allometry of population density in mammals and other animals: the independence of body mass and population energy‐use,” Biol. J. Linn. Soc., vol. 31, no. 3, pp. 193–246, 1987, doi: 10.1111/j.1095-8312.1987.tb01990.x.
	Mammal	PanTHERIA	Puma concolor	53.9	0.02	Carnivore		Mammal	PanTHERIA	Cercopithecus ascanius	3.54024	105.79	Omnivore	208;543;681;730;930;1297;1347;1544;1547;1848;2344;2463;2493;2655;2660;2986		Mammal	Damuth (1987)	Lepilemur mustelinus	0.6	288	Herbivore	J. DAMUTH, “Interspecific allometry of population density in mammals and other animals: the independence of body mass and population energy‐use,” Biol. J. Linn. Soc., vol. 31, no. 3, pp. 193–246, 1987, doi: 10.1111/j.1095-8312.1987.tb01990.x.
	Mammal	PanTHERIA	Pusa caspica	62.3262	1.47	Carnivore		Mammal	PanTHERIA	Cercopithecus cephus	3.44	21.2	Omnivore	208;543;681;730;904;1062;1297;1347;1544;1547;1611;1848;2344;2463;2493;2655;2660;2878;2986;3086		Mammal	Damuth (1987)	Lepus americanus	1.36	141	Herbivore	J. DAMUTH, “Interspecific allometry of population density in mammals and other animals: the independence of body mass and population energy‐use,” Biol. J. Linn. Soc., vol. 31, no. 3, pp. 193–246, 1987, doi: 10.1111/j.1095-8312.1987.tb01990.x.
	Mammal	PanTHERIA	Pusa sibirica	89.5	1.58	Carnivore		Mammal	PanTHERIA	Cercopithecus cephus	3.44488	21.04	Omnivore	208;543;681;730;904;1062;1297;1347;1544;1547;1611;1848;2344;2463;2493;2655;2660;2878;2986;3086		Mammal	Damuth (1987)	Lepus californicus	2.42	13	Herbivore	J. DAMUTH, “Interspecific allometry of population density in mammals and other animals: the independence of body mass and population energy‐use,” Biol. J. Linn. Soc., vol. 31, no. 3, pp. 193–246, 1987, doi: 10.1111/j.1095-8312.1987.tb01990.x.
	Mammal	PanTHERIA	Rhynchocyon chrysopygus	0.535	121	Carnivore		Mammal	PanTHERIA	Cercopithecus diana	4.37	16.6	Omnivore	208;543;681;730;1347;1544;1547;1768;1848;2344;2489;2493;2655;2660;2986		Mammal	Damuth (1987)	Lepus capensis	3.03	9.97	Herbivore	J. DAMUTH, “Interspecific allometry of population density in mammals and other animals: the independence of body mass and population energy‐use,” Biol. J. Linn. Soc., vol. 31, no. 3, pp. 193–246, 1987, doi: 10.1111/j.1095-8312.1987.tb01990.x.
	Mammal	PanTHERIA	Rhynchocyon chrysopygus	0.5352	120.9	Carnivore		Mammal	PanTHERIA	Cercopithecus diana	4.35891	16.47	Omnivore	208;543;681;730;1347;1544;1547;1768;1848;2344;2489;2493;2655;2660;2986		Mammal	Damuth (1987)	Lepus nigricollis	2.71	101	Herbivore	J. DAMUTH, “Interspecific allometry of population density in mammals and other animals: the independence of body mass and population energy‐use,” Biol. J. Linn. Soc., vol. 31, no. 3, pp. 193–246, 1987, doi: 10.1111/j.1095-8312.1987.tb01990.x.
	Mammal	PanTHERIA	Rhynchomys isarogensis	0.122	329	Carnivore		Mammal	PanTHERIA	Cercopithecus lhoesti	5.32	5	Omnivore	208;543;681;1297;1544;1547;1848;2344;2493;2655;2660;2986		Mammal	Damuth (1987)	Lepus timidus	3.02	18.6	Herbivore	J. DAMUTH, “Interspecific allometry of population density in mammals and other animals: the independence of body mass and population energy‐use,” Biol. J. Linn. Soc., vol. 31, no. 3, pp. 193–246, 1987, doi: 10.1111/j.1095-8312.1987.tb01990.x.
	Mammal	PanTHERIA	Rhynchomys isarogensis	0.12229	332.33	Carnivore		Mammal	PanTHERIA	Cercopithecus lhoesti	5.30747	4.99	Omnivore	208;543;681;1297;1544;1547;1848;2344;2493;2655;2660;2986		Mammal	Damuth (1987)	Lepus townsendi	3.4	5.84	Herbivore	J. DAMUTH, “Interspecific allometry of population density in mammals and other animals: the independence of body mass and population energy‐use,” Biol. J. Linn. Soc., vol. 31, no. 3, pp. 193–246, 1987, doi: 10.1111/j.1095-8312.1987.tb01990.x.
	Mammal	PanTHERIA	Sarcophilus harrisii	8.20225	5.9	Carnivore		Mammal	PanTHERIA	Cercopithecus mitis	5.04	70.4	Omnivore	208;543;681;730;1297;1544;1547;1748;1822;1848;2344;2489;2493;2655;2660;2986		Mammal	Damuth (1987)	Liomys pictus	0.044	1380	Herbivore	J. DAMUTH, “Interspecific allometry of population density in mammals and other animals: the independence of body mass and population energy‐use,” Biol. J. Linn. Soc., vol. 31, no. 3, pp. 193–246, 1987, doi: 10.1111/j.1095-8312.1987.tb01990.x.
	Mammal	PanTHERIA	Sarcophilus laniarius	8.35	5.9	Carnivore		Mammal	PanTHERIA	Cercopithecus mitis	5.04129	70.39	Omnivore	208;543;681;730;1297;1544;1547;1748;1822;1848;2344;2489;2493;2655;2660;2986		Mammal	Damuth (1987)	Liomys salvini	0.039	620	Herbivore	J. DAMUTH, “Interspecific allometry of population density in mammals and other animals: the independence of body mass and population energy‐use,” Biol. J. Linn. Soc., vol. 31, no. 3, pp. 193–246, 1987, doi: 10.1111/j.1095-8312.1987.tb01990.x.
	Mammal	PanTHERIA	Scapanus latimanus	0.0597	5000	Carnivore		Mammal	PanTHERIA	Cercopithecus neglectus	5.32	29.2	Omnivore	208;543;681;730;904;930;1062;1297;1544;1547;1611;1763;1767;1848;2151;2344;2489;2493;2655;2660;2986		Mammal	Damuth (1987)	Litocranius walleri	42	1.03	Herbivore	J. DAMUTH, “Interspecific allometry of population density in mammals and other animals: the independence of body mass and population energy‐use,” Biol. J. Linn. Soc., vol. 31, no. 3, pp. 193–246, 1987, doi: 10.1111/j.1095-8312.1987.tb01990.x.
	Mammal	PanTHERIA	Scapanus latimanus	0.06246	4999.99	Carnivore		Mammal	PanTHERIA	Cercopithecus neglectus	5.32452	29.03	Omnivore	208;543;681;730;904;930;1062;1297;1544;1547;1611;1763;1767;1848;2151;2344;2489;2493;2655;2660;2986		Mammal	Damuth (1987)	Loxodonta africana	2860	1.09	Herbivore	J. DAMUTH, “Interspecific allometry of population density in mammals and other animals: the independence of body mass and population energy‐use,” Biol. J. Linn. Soc., vol. 31, no. 3, pp. 193–246, 1987, doi: 10.1111/j.1095-8312.1987.tb01990.x.
	Mammal	PanTHERIA	Sminthopsis crassicaudata	0.0163	50	Carnivore		Mammal	PanTHERIA	Cercopithecus nictitans	5.26	22.5	Omnivore	208;543;681;730;904;930;1062;1297;1347;1544;1547;1611;1848;2344;2655;2660;2878;2986		Mammal	Damuth (1987)	Macaca fascicularis	5	25	Herbivore	J. DAMUTH, “Interspecific allometry of population density in mammals and other animals: the independence of body mass and population energy‐use,” Biol. J. Linn. Soc., vol. 31, no. 3, pp. 193–246, 1987, doi: 10.1111/j.1095-8312.1987.tb01990.x.
	Mammal	PanTHERIA	Sminthopsis crassicaudata	0.01598	49.99	Carnivore		Mammal	PanTHERIA	Cercopithecus pogonias	3.58	19.2	Omnivore	208;543;681;730;904;930;1062;1347;1544;1547;1611;1848;2344;2493;2655;2660;2878;2986;3086		Mammal	Damuth (1987)	Macaca mulatta	7.85	35	Herbivore	J. DAMUTH, “Interspecific allometry of population density in mammals and other animals: the independence of body mass and population energy‐use,” Biol. J. Linn. Soc., vol. 31, no. 3, pp. 193–246, 1987, doi: 10.1111/j.1095-8312.1987.tb01990.x.
	Mammal	PanTHERIA	Sorex arcticus	0.00793	506	Carnivore		Mammal	PanTHERIA	Cercopithecus pogonias	3.57827	19.04	Omnivore	208;543;681;730;904;930;1062;1347;1544;1547;1611;1848;2344;2493;2655;2660;2878;2986;3086		Mammal	Damuth (1987)	Macaca nemestrina	9.1	20	Herbivore	J. DAMUTH, “Interspecific allometry of population density in mammals and other animals: the independence of body mass and population energy‐use,” Biol. J. Linn. Soc., vol. 31, no. 3, pp. 193–246, 1987, doi: 10.1111/j.1095-8312.1987.tb01990.x.
	Mammal	PanTHERIA	Sorex arcticus	0.00819	502.74	Carnivore		Mammal	PanTHERIA	Cerdocyon thous	5.74	3.59	Omnivore	367;543;730;890;1113;1297;1573;1822;2655		Mammal	Damuth (1987)	Macaca sinica	5.15	100	Herbivore	J. DAMUTH, “Interspecific allometry of population density in mammals and other animals: the independence of body mass and population energy‐use,” Biol. J. Linn. Soc., vol. 31, no. 3, pp. 193–246, 1987, doi: 10.1111/j.1095-8312.1987.tb01990.x.
	Mammal	PanTHERIA	Sorex cinereus	0.00414	1110	Carnivore		Mammal	PanTHERIA	Cerdocyon thous	5.74166	3.54	Omnivore	367;543;730;890;1113;1297;1573;1822;2655		Mammal	Damuth (1987)	Macropus parryi	12	47	Herbivore	J. DAMUTH, “Interspecific allometry of population density in mammals and other animals: the independence of body mass and population energy‐use,” Biol. J. Linn. Soc., vol. 31, no. 3, pp. 193–246, 1987, doi: 10.1111/j.1095-8312.1987.tb01990.x.
	Mammal	PanTHERIA	Sorex cinereus	0.0042	1111.97	Carnivore		Mammal	PanTHERIA	Chaetodipus baileyi	0.0263	3570	Omnivore	730;808;2233;2655		Mammal	Damuth (1987)	Macropus robustus	31.9	15	Herbivore	J. DAMUTH, “Interspecific allometry of population density in mammals and other animals: the independence of body mass and population energy‐use,” Biol. J. Linn. Soc., vol. 31, no. 3, pp. 193–246, 1987, doi: 10.1111/j.1095-8312.1987.tb01990.x.
	Mammal	PanTHERIA	Sorex coronatus	0.00906	1320	Carnivore		Mammal	PanTHERIA	Chaetodipus baileyi	0.02844	3548.51	Omnivore	730;808;1297;1514;1822;2233;2411;2415;2655		Mammal	Damuth (1987)	Madoqua kirkii	4.94	111	Herbivore	J. DAMUTH, “Interspecific allometry of population density in mammals and other animals: the independence of body mass and population energy‐use,” Biol. J. Linn. Soc., vol. 31, no. 3, pp. 193–246, 1987, doi: 10.1111/j.1095-8312.1987.tb01990.x.
	Mammal	PanTHERIA	Sorex coronatus	0.00932	1345.01	Carnivore		Mammal	PanTHERIA	Chaetodipus nelsoni	0.0153	470	Omnivore	327;2473;2655		Mammal	Damuth (1987)	Makalata armatus	0.4	175	Herbivore	J. DAMUTH, “Interspecific allometry of population density in mammals and other animals: the independence of body mass and population energy‐use,” Biol. J. Linn. Soc., vol. 31, no. 3, pp. 193–246, 1987, doi: 10.1111/j.1095-8312.1987.tb01990.x.
	Mammal	PanTHERIA	Sorex hoyi	0.00328	52	Carnivore		Mammal	PanTHERIA	Chaetodipus nelsoni	0.01553	473.46	Omnivore	327;1297;1514;2473;2655		Mammal	Damuth (1987)	Malacomys edwardsi	0.064	256	Herbivore	J. DAMUTH, “Interspecific allometry of population density in mammals and other animals: the independence of body mass and population energy‐use,” Biol. J. Linn. Soc., vol. 31, no. 3, pp. 193–246, 1987, doi: 10.1111/j.1095-8312.1987.tb01990.x.
	Mammal	PanTHERIA	Sorex isodon	0.012	559	Carnivore		Mammal	PanTHERIA	Cheirogaleus major	0.448	68	Omnivore	208;543;1046;1048;1261;1297;1544;1545;1547;1848;2151;2344;2511;2655;2660;2986		Mammal	Damuth (1987)	Marmota flaviventris	3.4	296	Herbivore	J. DAMUTH, “Interspecific allometry of population density in mammals and other animals: the independence of body mass and population energy‐use,” Biol. J. Linn. Soc., vol. 31, no. 3, pp. 193–246, 1987, doi: 10.1111/j.1095-8312.1987.tb01990.x.
	Mammal	PanTHERIA	Sorex isodon	0.01223	567.57	Carnivore		Mammal	PanTHERIA	Cheirogaleus major	0.44602	67.99	Omnivore	208;543;1046;1048;1261;1297;1544;1545;1547;1848;2151;2344;2511;2655;2660;2986		Mammal	Damuth (1987)	Marmota marmota	3.95	616	Herbivore	J. DAMUTH, “Interspecific allometry of population density in mammals and other animals: the independence of body mass and population energy‐use,” Biol. J. Linn. Soc., vol. 31, no. 3, pp. 193–246, 1987, doi: 10.1111/j.1095-8312.1987.tb01990.x.
	Mammal	PanTHERIA	Sorex unguiculatus	0.0141	3070	Carnivore		Mammal	PanTHERIA	Cheirogaleus medius	0.197	225	Omnivore	208;543;730;732;1046;1048;1261;1297;1544;1545;1547;1611;1822;1848;2041;2151;2344;2428;2493;2511;2655;2986		Mammal	Damuth (1987)	Mazama americana	20	10	Herbivore	J. DAMUTH, “Interspecific allometry of population density in mammals and other animals: the independence of body mass and population energy‐use,” Biol. J. Linn. Soc., vol. 31, no. 3, pp. 193–246, 1987, doi: 10.1111/j.1095-8312.1987.tb01990.x.
	Mammal	PanTHERIA	Sorex unguiculatus	0.01411	3093.28	Carnivore		Mammal	PanTHERIA	Cheirogaleus medius	0.19676	221.44	Omnivore	208;543;730;732;1046;1048;1261;1297;1544;1545;1547;1611;1822;1848;2041;2151;2344;2428;2493;2511;2655;2986		Mammal	Damuth (1987)	Megaleia rufa	41.4	0.7	Herbivore	J. DAMUTH, “Interspecific allometry of population density in mammals and other animals: the independence of body mass and population energy‐use,” Biol. J. Linn. Soc., vol. 31, no. 3, pp. 193–246, 1987, doi: 10.1111/j.1095-8312.1987.tb01990.x.
	Mammal	PanTHERIA	Steatomys pratensis	0.0375	27.5	Carnivore		Mammal	PanTHERIA	Chelemys macronyx	0.07099	263.07	Omnivore	730;890;1297;1822;2242;2655		Mammal	Damuth (1987)	Melomys cervinipes	0.065	667	Herbivore	J. DAMUTH, “Interspecific allometry of population density in mammals and other animals: the independence of body mass and population energy‐use,” Biol. J. Linn. Soc., vol. 31, no. 3, pp. 193–246, 1987, doi: 10.1111/j.1095-8312.1987.tb01990.x.
	Mammal	PanTHERIA	Stenella coeruleoalba	142	0.21	Carnivore		Mammal	PanTHERIA	Choloepus didactylus	6.57	53.8	Omnivore	12;543;730;887;889;890;905;1297;2151;2430;2431;2655		Mammal	Damuth (1987)	Meriones persicus	0.116	150	Herbivore	J. DAMUTH, “Interspecific allometry of population density in mammals and other animals: the independence of body mass and population energy‐use,” Biol. J. Linn. Soc., vol. 31, no. 3, pp. 193–246, 1987, doi: 10.1111/j.1095-8312.1987.tb01990.x.
	Mammal	PanTHERIA	Talpa caeca	0.0695	5000	Carnivore		Mammal	PanTHERIA	Choloepus didactylus	6.6465	53.4	Omnivore	12;543;730;887;889;890;905;1297;2151;2430;2431;2655		Mammal	Damuth (1987)	Microcavia australis	0.25	2390	Herbivore	J. DAMUTH, “Interspecific allometry of population density in mammals and other animals: the independence of body mass and population energy‐use,” Biol. J. Linn. Soc., vol. 31, no. 3, pp. 193–246, 1987, doi: 10.1111/j.1095-8312.1987.tb01990.x.
	Mammal	PanTHERIA	Talpa caeca	0.07108	4999.99	Carnivore		Mammal	PanTHERIA	Clethrionomys gapperi	0.0198	1190	Omnivore	226;693;730;1020;1027;1029;1116;1297;1332;1444;1822;1831;1849;1931;1949;2000;2655;2714;2943;3094		Mammal	Damuth (1987)	Microcebus coquereli	0.385	121	Herbivore	J. DAMUTH, “Interspecific allometry of population density in mammals and other animals: the independence of body mass and population energy‐use,” Biol. J. Linn. Soc., vol. 31, no. 3, pp. 193–246, 1987, doi: 10.1111/j.1095-8312.1987.tb01990.x.
	Mammal	PanTHERIA	Talpa europaea	0.085	938	Carnivore		Mammal	PanTHERIA	Clethrionomys glareolus	0.0207	3700	Omnivore	476;496;540;543;730;772;1064;1116;1250;1297;1538;1577;1822;1849;1911;1949;1998;2073;2338;2522;2523;2620;2655;2661;2662;2678;2805;2975;3127		Mammal	Damuth (1987)	Microcebus murinus	0.725	215	Herbivore	J. DAMUTH, “Interspecific allometry of population density in mammals and other animals: the independence of body mass and population energy‐use,” Biol. J. Linn. Soc., vol. 31, no. 3, pp. 193–246, 1987, doi: 10.1111/j.1095-8312.1987.tb01990.x.
	Mammal	PanTHERIA	Talpa europaea	0.08753	925.63	Carnivore		Mammal	PanTHERIA	Clethrionomys rutilus	0.0199	4130	Omnivore	412;730;1027;1297;1332;1362;1444;1822;1849;1949;2067;2655;2994;3012;3137		Mammal	Damuth (1987)	Microtus agrestis	0.036	2200	Herbivore	J. DAMUTH, “Interspecific allometry of population density in mammals and other animals: the independence of body mass and population energy‐use,” Biol. J. Linn. Soc., vol. 31, no. 3, pp. 193–246, 1987, doi: 10.1111/j.1095-8312.1987.tb01990.x.
	Mammal	PanTHERIA	Talpa romana	0.0925	1150	Carnivore		Mammal	PanTHERIA	Conepatus semistriatus	2.02	9.65	Omnivore	730;890;1113;1573;2151;2655		Mammal	Damuth (1987)	Microtus arvalis	0.027	3770	Herbivore	J. DAMUTH, “Interspecific allometry of population density in mammals and other animals: the independence of body mass and population energy‐use,” Biol. J. Linn. Soc., vol. 31, no. 3, pp. 193–246, 1987, doi: 10.1111/j.1095-8312.1987.tb01990.x.
	Mammal	PanTHERIA	Talpa romana	0.0925	1157.05	Carnivore		Mammal	PanTHERIA	Conepatus semistriatus	1.99734	9.52	Omnivore	730;890;1113;1573;2151;2655		Mammal	Damuth (1987)	Microtus californicus	0.071	19900	Herbivore	J. DAMUTH, “Interspecific allometry of population density in mammals and other animals: the independence of body mass and population energy‐use,” Biol. J. Linn. Soc., vol. 31, no. 3, pp. 193–246, 1987, doi: 10.1111/j.1095-8312.1987.tb01990.x.
	Mammal	PanTHERIA	Talpa stankovici	0.068	5000	Carnivore		Mammal	PanTHERIA	Crocidura fuscomurina	0.0056	137	Omnivore	99;626;730;801;1297;1428;2629;2655;2952		Mammal	Damuth (1987)	Microtus longicaudatus	0.047	7500	Herbivore	J. DAMUTH, “Interspecific allometry of population density in mammals and other animals: the independence of body mass and population energy‐use,” Biol. J. Linn. Soc., vol. 31, no. 3, pp. 193–246, 1987, doi: 10.1111/j.1095-8312.1987.tb01990.x.
	Mammal	PanTHERIA	Talpa stankovici	0.07112	4999.99	Carnivore		Mammal	PanTHERIA	Crocidura fuscomurina	0.0056	135.52	Omnivore	99;626;730;801;1297;1428;2629;2655;2952		Mammal	Damuth (1987)	Microtus mexicanus	0.035	3000	Herbivore	J. DAMUTH, “Interspecific allometry of population density in mammals and other animals: the independence of body mass and population energy‐use,” Biol. J. Linn. Soc., vol. 31, no. 3, pp. 193–246, 1987, doi: 10.1111/j.1095-8312.1987.tb01990.x.
	Mammal	PanTHERIA	Tamandua mexicana	4.04	4.88	Carnivore		Mammal	PanTHERIA	Crocidura hirta	0.0158	44	Omnivore	626;801;1297;1798;2629;2655		Mammal	Damuth (1987)	Microtus montanus	0.043	6750	Herbivore	J. DAMUTH, “Interspecific allometry of population density in mammals and other animals: the independence of body mass and population energy‐use,” Biol. J. Linn. Soc., vol. 31, no. 3, pp. 193–246, 1987, doi: 10.1111/j.1095-8312.1987.tb01990.x.
	Mammal	PanTHERIA	Tamandua mexicana	4.17851	4.84	Carnivore		Mammal	PanTHERIA	Crocidura hirta	0.0158	44.12	Omnivore	626;801;1297;1798;2629;2655		Mammal	Damuth (1987)	Microtus oceconomus	0.049	4500	Herbivore	J. DAMUTH, “Interspecific allometry of population density in mammals and other animals: the independence of body mass and population energy‐use,” Biol. J. Linn. Soc., vol. 31, no. 3, pp. 193–246, 1987, doi: 10.1111/j.1095-8312.1987.tb01990.x.
	Mammal	PanTHERIA	Tamandua tetradactyla	4.65	5.39	Carnivore		Mammal	PanTHERIA	Crocidura suaveolens	0.00728	5540	Omnivore	409;540;543;626;1297;1577;2254;2655;2951		Mammal	Damuth (1987)	Microtus ochrogaster	0.035	12000	Herbivore	J. DAMUTH, “Interspecific allometry of population density in mammals and other animals: the independence of body mass and population energy‐use,” Biol. J. Linn. Soc., vol. 31, no. 3, pp. 193–246, 1987, doi: 10.1111/j.1095-8312.1987.tb01990.x.
	Mammal	PanTHERIA	Tamandua tetradactyla	4.8	5.31	Carnivore		Mammal	PanTHERIA	Crocidura suaveolens	0.00735	5541.66	Omnivore	409;540;543;626;1297;1577;2254;2655;2951		Mammal	Damuth (1987)	Microtus pennsylvanicus	0.049	4040	Herbivore	J. DAMUTH, “Interspecific allometry of population density in mammals and other animals: the independence of body mass and population energy‐use,” Biol. J. Linn. Soc., vol. 31, no. 3, pp. 193–246, 1987, doi: 10.1111/j.1095-8312.1987.tb01990.x.
	Mammal	PanTHERIA	Taxidea taxus	7.84	1.98	Carnivore		Mammal	PanTHERIA	Cryptotis parva	0.00485	494	Omnivore	34;194;626;665;698;889;916;1081;1297;1392;1756;1822;2043;2080;2277;2516;2655;2786;2819;3006		Mammal	Damuth (1987)	Miopithecus talapoin	1.25	26.2	Herbivore	J. DAMUTH, “Interspecific allometry of population density in mammals and other animals: the independence of body mass and population energy‐use,” Biol. J. Linn. Soc., vol. 31, no. 3, pp. 193–246, 1987, doi: 10.1111/j.1095-8312.1987.tb01990.x.
	Mammal	PanTHERIA	Taxidea taxus	7.84215	1.94	Carnivore		Mammal	PanTHERIA	Cryptotis parva	0.00497	493.99	Omnivore	34;194;626;665;698;889;916;1081;1297;1392;1756;1822;2043;2080;2277;2516;2655;2786;2819;3006		Mammal	Damuth (1987)	Muntiacus muntjak	14.2	3.53	Herbivore	J. DAMUTH, “Interspecific allometry of population density in mammals and other animals: the independence of body mass and population energy‐use,” Biol. J. Linn. Soc., vol. 31, no. 3, pp. 193–246, 1987, doi: 10.1111/j.1095-8312.1987.tb01990.x.
	Mammal	PanTHERIA	Thylamys velutinus	0.0207	55	Carnivore		Mammal	PanTHERIA	Cynomys gunnisoni	0.798	669	Omnivore	963;1297;1371;1372;1373;1374;1810;1977;2296;2655;2974		Mammal	Damuth (1987)	Mus bufo	0.0086	380	Herbivore	J. DAMUTH, “Interspecific allometry of population density in mammals and other animals: the independence of body mass and population energy‐use,” Biol. J. Linn. Soc., vol. 31, no. 3, pp. 193–246, 1987, doi: 10.1111/j.1095-8312.1987.tb01990.x.
	Mammal	PanTHERIA	Thylamys velutinus	0.02069	54.99	Carnivore		Mammal	PanTHERIA	Cynomys gunnisoni	0.79793	669.1	Omnivore	963;1297;1371;1372;1373;1374;1810;1977;2296;2655;2974		Mammal	Damuth (1987)	Mus minutoides	0.0064	868	Herbivore	J. DAMUTH, “Interspecific allometry of population density in mammals and other animals: the independence of body mass and population energy‐use,” Biol. J. Linn. Soc., vol. 31, no. 3, pp. 193–246, 1987, doi: 10.1111/j.1095-8312.1987.tb01990.x.
	Mammal	PanTHERIA	Tursiops truncatus	281	0.2	Carnivore		Mammal	PanTHERIA	Cystophora cristata	279	0.00482	Omnivore	367;543;1297;1763;2151;2655		Mammal	Damuth (1987)	Mus musculoides	0.0085	699	Herbivore	J. DAMUTH, “Interspecific allometry of population density in mammals and other animals: the independence of body mass and population energy‐use,” Biol. J. Linn. Soc., vol. 31, no. 3, pp. 193–246, 1987, doi: 10.1111/j.1095-8312.1987.tb01990.x.
	Mammal	PanTHERIA	Uncia uncia	32.5	0.07	Carnivore		Mammal	PanTHERIA	Cystophora cristata	278.897	0.00482213	Omnivore	367;543;1297;1763;2151;2655		Mammal	Damuth (1987)	Mus triton	0.0118	919	Herbivore	J. DAMUTH, “Interspecific allometry of population density in mammals and other animals: the independence of body mass and population energy‐use,” Biol. J. Linn. Soc., vol. 31, no. 3, pp. 193–246, 1987, doi: 10.1111/j.1095-8312.1987.tb01990.x.
	Mammal	PanTHERIA	Urotrichus pilirostris	0.0148	5000	Carnivore		Mammal	PanTHERIA	Dactylopsila trivirgata	0.413	4	Omnivore	543;661;955;975;977;1239;1297;1466;1760;1848;1934;1991;2152;2398;2643;2644;2655		Mammal	Damuth (1987)	Mylomys daltoni	0.034	3170	Herbivore	J. DAMUTH, “Interspecific allometry of population density in mammals and other animals: the independence of body mass and population energy‐use,” Biol. J. Linn. Soc., vol. 31, no. 3, pp. 193–246, 1987, doi: 10.1111/j.1095-8312.1987.tb01990.x.
	Mammal	PanTHERIA	Vulpes lagopus	3.58437	0.1	Carnivore		Mammal	PanTHERIA	Dasypus novemcinctus	4	20.7	Omnivore	454;543;730;889;890;905;966;1171;1172;1297;1757;1822;1914;1928;1946;2151;2431;2649;2655		Mammal	Damuth (1987)	Mylomys dybowskii	0.108	189	Herbivore	J. DAMUTH, “Interspecific allometry of population density in mammals and other animals: the independence of body mass and population energy‐use,” Biol. J. Linn. Soc., vol. 31, no. 3, pp. 193–246, 1987, doi: 10.1111/j.1095-8312.1987.tb01990.x.
	Mammal	PanTHERIA	Vulpes velox	2.14	0.23	Carnivore		Mammal	PanTHERIA	Dasypus novemcinctus	3.94901	20.37	Omnivore	454;543;730;889;890;905;966;1171;1172;1297;1757;1822;1914;1928;1946;2151;2431;2649;2655		Mammal	Damuth (1987)	Neacomys guianae	0.0178	31	Herbivore	J. DAMUTH, “Interspecific allometry of population density in mammals and other animals: the independence of body mass and population energy‐use,” Biol. J. Linn. Soc., vol. 31, no. 3, pp. 193–246, 1987, doi: 10.1111/j.1095-8312.1987.tb01990.x.
	Mammal	PanTHERIA	Vulpes velox	2.088	0.41	Carnivore		Mammal	PanTHERIA	Dasyurus maculatus	3.36	3.5	Omnivore	543;955;1015;1297;1412;1530;1532;1760;1822;1848;2655		Mammal	Damuth (1987)	Neofiber alleni	0.254	9880	Herbivore	J. DAMUTH, “Interspecific allometry of population density in mammals and other animals: the independence of body mass and population energy‐use,” Biol. J. Linn. Soc., vol. 31, no. 3, pp. 193–246, 1987, doi: 10.1111/j.1095-8312.1987.tb01990.x.
	Mammal	PanTHERIA	Vulpes vulpes	4.84	1.11	Carnivore		Mammal	PanTHERIA	Dasyurus maculatus	3.28415	3.49	Omnivore	543;955;1015;1297;1412;1530;1532;1760;1822;1848;2655		Mammal	Damuth (1987)	Neotoma floridana	0.25	140	Herbivore	J. DAMUTH, “Interspecific allometry of population density in mammals and other animals: the independence of body mass and population energy‐use,” Biol. J. Linn. Soc., vol. 31, no. 3, pp. 193–246, 1987, doi: 10.1111/j.1095-8312.1987.tb01990.x.
	Mammal	PanTHERIA	Vulpes vulpes	4.82036	1.1	Carnivore		Mammal	PanTHERIA	Dasyurus viverrinus	1.13	19	Omnivore	543;955;1052;1297;1412;1531;1760;1822;1848;2483;2484;2655		Mammal	Damuth (1987)	Neotoma fuscipes	0.248	93	Herbivore	J. DAMUTH, “Interspecific allometry of population density in mammals and other animals: the independence of body mass and population energy‐use,” Biol. J. Linn. Soc., vol. 31, no. 3, pp. 193–246, 1987, doi: 10.1111/j.1095-8312.1987.tb01990.x.
	Mammal	PanTHERIA	Zaglossus bruijni	8.95	1.6	Carnivore		Mammal	PanTHERIA	Daubentonia madagascariensis	2.75	39.8	Omnivore	208;511;543;899;1048;1261;1297;1544;1545;1547;1848;2145;2151;2344;2489;2493;2511;2655;2986		Mammal	Damuth (1987)	Neotoma lepida	0.13	1610	Herbivore	J. DAMUTH, “Interspecific allometry of population density in mammals and other animals: the independence of body mass and population energy‐use,” Biol. J. Linn. Soc., vol. 31, no. 3, pp. 193–246, 1987, doi: 10.1111/j.1095-8312.1987.tb01990.x.
	Mammal	Robinson & Redford (1986)	Felis pardalis	10.46	0.8			Mammal	PanTHERIA	Daubentonia madagascariensis	2.73137	39.79	Omnivore	208;511;543;899;1048;1261;1297;1544;1545;1547;1848;2145;2151;2344;2489;2493;2511;2655;2986		Mammal	Damuth (1987)	Neotoma micropus	0.26	1600	Herbivore	J. DAMUTH, “Interspecific allometry of population density in mammals and other animals: the independence of body mass and population energy‐use,” Biol. J. Linn. Soc., vol. 31, no. 3, pp. 193–246, 1987, doi: 10.1111/j.1095-8312.1987.tb01990.x.
	Mammal	Robinson & Redford (1986)	Felis yagouaroundi	5	0.5			Mammal	PanTHERIA	Didelphis albiventris	1.04	400	Omnivore	256;889;890;905;955;1227;1297;1760;1843;2151;2431;2655;2790		Mammal	Damuth (1987)	Ochotona princeps	0.154	558	Herbivore	J. DAMUTH, “Interspecific allometry of population density in mammals and other animals: the independence of body mass and population energy‐use,” Biol. J. Linn. Soc., vol. 31, no. 3, pp. 193–246, 1987, doi: 10.1111/j.1095-8312.1987.tb01990.x.
	Mammal	Robinson & Redford (1986)	Galictis vittata	2.91	2.4			Mammal	PanTHERIA	Didelphis aurita	1.11	45	Omnivore	256;565;569;955;1297;1760;2545;2655		Mammal	Damuth (1987)	Ochrotomys nuttalli	0.021	351	Herbivore	J. DAMUTH, “Interspecific allometry of population density in mammals and other animals: the independence of body mass and population energy‐use,” Biol. J. Linn. Soc., vol. 31, no. 3, pp. 193–246, 1987, doi: 10.1111/j.1095-8312.1987.tb01990.x.
	Mammal	Silva & Downing (1995)	Ammospermophilus harrisii	0.12657	32	Carnivore		Mammal	PanTHERIA	Didelphis aurita	1.10588	45.22	Omnivore	256;565;569;955;1297;1760;2545;2655		Mammal	Damuth (1987)	Octodon degus	0.218	14000	Herbivore	J. DAMUTH, “Interspecific allometry of population density in mammals and other animals: the independence of body mass and population energy‐use,” Biol. J. Linn. Soc., vol. 31, no. 3, pp. 193–246, 1987, doi: 10.1111/j.1095-8312.1987.tb01990.x.
	Mammal	Silva & Downing (1995)	Arctocebus calabarensis	0.25801	2	Carnivore		Mammal	PanTHERIA	Didelphis marsupialis	1.15	70.5	Omnivore	256;730;889;905;955;1297;1412;1573;1760;1773;1876;2151;2159;2225;2431;2655;2761		Mammal	Damuth (1987)	Odocoileus hemionus	89.3	10	Herbivore	J. DAMUTH, “Interspecific allometry of population density in mammals and other animals: the independence of body mass and population energy‐use,” Biol. J. Linn. Soc., vol. 31, no. 3, pp. 193–246, 1987, doi: 10.1111/j.1095-8312.1987.tb01990.x.
	Mammal	Silva & Downing (1995)	Arctocebus calabarensis	2	0.21	Carnivore		Mammal	PanTHERIA	Didelphis virginiana	2.47	17.9	Omnivore	135;905;955;1297;1366;1389;1412;1573;1615;1728;1760;1773;1941;2151;2483;2484;2521;2655		Mammal	Damuth (1987)	Odocoileus virginianus	85.1	12.6	Herbivore	J. DAMUTH, “Interspecific allometry of population density in mammals and other animals: the independence of body mass and population energy‐use,” Biol. J. Linn. Soc., vol. 31, no. 3, pp. 193–246, 1987, doi: 10.1111/j.1095-8312.1987.tb01990.x.
	Mammal	Silva & Downing (1995)	Blarina brevicauda	0.01856	200	Carnivore		Mammal	PanTHERIA	Didelphis virginiana	2.44208	18.08	Omnivore	135;905;955;1297;1366;1389;1412;1573;1615;1728;1760;1773;1941;2151;2483;2484;2521;2655		Mammal	Damuth (1987)	Oenomys hypoxanthus	0.086	4220	Herbivore	J. DAMUTH, “Interspecific allometry of population density in mammals and other animals: the independence of body mass and population energy‐use,” Biol. J. Linn. Soc., vol. 31, no. 3, pp. 193–246, 1987, doi: 10.1111/j.1095-8312.1987.tb01990.x.
	Mammal	Silva & Downing (1995)	Felis concolor	48	0.0145985	Carnivore		Mammal	PanTHERIA	Dipodomys elator	0.106	1300	Omnivore	559;730;1297;2455;2655		Mammal	Damuth (1987)	Oreotragus oreotragus	14.3	4.6	Herbivore	J. DAMUTH, “Interspecific allometry of population density in mammals and other animals: the independence of body mass and population energy‐use,” Biol. J. Linn. Soc., vol. 31, no. 3, pp. 193–246, 1987, doi: 10.1111/j.1095-8312.1987.tb01990.x.
	Mammal	Silva & Downing (1995)	Felis pardalis	8	0.0291971	Carnivore		Mammal	PanTHERIA	Dipodomys elator	0.10582	1284.37	Omnivore	559;730;1297;2455;2655		Mammal	Damuth (1987)	Oryctolagus cuniculus	1.64	131	Herbivore	J. DAMUTH, “Interspecific allometry of population density in mammals and other animals: the independence of body mass and population energy‐use,” Biol. J. Linn. Soc., vol. 31, no. 3, pp. 193–246, 1987, doi: 10.1111/j.1095-8312.1987.tb01990.x.
	Mammal	Silva & Downing (1995)	Galago demidovii	50	0.06	Carnivore		Mammal	PanTHERIA	Dipodomys heermanni	0.0632	1170	Omnivore	723;730;959;1297;1514;1569;1822;1849;2655;2801		Mammal	Damuth (1987)	Oryx gazella	167	0.75	Herbivore	J. DAMUTH, “Interspecific allometry of population density in mammals and other animals: the independence of body mass and population energy‐use,” Biol. J. Linn. Soc., vol. 31, no. 3, pp. 193–246, 1987, doi: 10.1111/j.1095-8312.1987.tb01990.x.
	Mammal	Silva & Downing (1995)	Lophuromys sikapusi	0.06272	44	Carnivore		Mammal	PanTHERIA	Dipodomys heermanni	0.06308	1160.33	Omnivore	723;730;959;1297;1514;1569;1822;1849;2655;2801		Mammal	Damuth (1987)	Oryzomys bauri	0.065	2300	Herbivore	J. DAMUTH, “Interspecific allometry of population density in mammals and other animals: the independence of body mass and population energy‐use,” Biol. J. Linn. Soc., vol. 31, no. 3, pp. 193–246, 1987, doi: 10.1111/j.1095-8312.1987.tb01990.x.
	Mammal	Silva & Downing (1995)	Manis crassicaudata	2.8	0.04	Carnivore		Mammal	PanTHERIA	Dipodomys ingens	0.114	3840	Omnivore	449;730;1191;1297;1514;1573;2655;3031		Mammal	Damuth (1987)	Oryzomys bicolor	0.049	50.2	Herbivore	J. DAMUTH, “Interspecific allometry of population density in mammals and other animals: the independence of body mass and population energy‐use,” Biol. J. Linn. Soc., vol. 31, no. 3, pp. 193–246, 1987, doi: 10.1111/j.1095-8312.1987.tb01990.x.
	Mammal	Silva & Downing (1995)	Myrmecophaga tridactyla	20	0.0291971	Carnivore		Mammal	PanTHERIA	Dipodomys ingens	0.11361	3868.35	Omnivore	449;730;1191;1297;1514;1573;2655;3031		Mammal	Damuth (1987)	Oryzomys capito	0.042	532	Herbivore	J. DAMUTH, “Interspecific allometry of population density in mammals and other animals: the independence of body mass and population energy‐use,” Biol. J. Linn. Soc., vol. 31, no. 3, pp. 193–246, 1987, doi: 10.1111/j.1095-8312.1987.tb01990.x.
	Mammal	Silva & Downing (1995)	Onychomys torridus	0.02168	10	Carnivore		Mammal	PanTHERIA	Dipodomys microps	0.0563	1180	Omnivore	728;730;1215;1296;1297;1514;1576;1577;1822;2655		Mammal	Damuth (1987)	Oryzomys concolor	0.035	129	Herbivore	J. DAMUTH, “Interspecific allometry of population density in mammals and other animals: the independence of body mass and population energy‐use,” Biol. J. Linn. Soc., vol. 31, no. 3, pp. 193–246, 1987, doi: 10.1111/j.1095-8312.1987.tb01990.x.
	Mammal	Silva & Downing (1995)	Onychomys torridus	0.02168	183	Carnivore		Mammal	PanTHERIA	Dipodomys microps	0.05626	1160.36	Omnivore	728;730;1215;1296;1297;1514;1576;1577;1822;2655		Mammal	Damuth (1987)	Oryzomys eliurus	0.04	1050	Herbivore	J. DAMUTH, “Interspecific allometry of population density in mammals and other animals: the independence of body mass and population energy‐use,” Biol. J. Linn. Soc., vol. 31, no. 3, pp. 193–246, 1987, doi: 10.1111/j.1095-8312.1987.tb01990.x.
	Mammal	Silva & Downing (1995)	Panthera onca	70	0.0291971	Carnivore		Mammal	PanTHERIA	Dipodomys ordii	0.0504	297	Omnivore	299;377;543;756;808;1055;1215;1297;1354;1514;1559;1573;1577;1749;1811;1822;2257;2473;2655;2888		Mammal	Damuth (1987)	Oryzomys longicaudatus	0.03	620	Herbivore	J. DAMUTH, “Interspecific allometry of population density in mammals and other animals: the independence of body mass and population energy‐use,” Biol. J. Linn. Soc., vol. 31, no. 3, pp. 193–246, 1987, doi: 10.1111/j.1095-8312.1987.tb01990.x.
	Mammal	Silva & Downing (1995)	Panthera pardus	52.4	0.08	Carnivore		Mammal	PanTHERIA	Dipodomys spectabilis	0.125	403	Omnivore	302;730;1297;1360;1514;1573;2412;2655;2888;2978		Mammal	Damuth (1987)	Oryzomys macconnelli	0.0765	58.5	Herbivore	J. DAMUTH, “Interspecific allometry of population density in mammals and other animals: the independence of body mass and population energy‐use,” Biol. J. Linn. Soc., vol. 31, no. 3, pp. 193–246, 1987, doi: 10.1111/j.1095-8312.1987.tb01990.x.
	Mammal	Silva & Downing (1995)	Panthera tigris	161.915	0.02	Carnivore		Mammal	PanTHERIA	Dipodomys spectabilis	0.12461	397.71	Omnivore	302;730;1297;1360;1514;1573;2412;2655;2888;2978		Mammal	Damuth (1987)	Oryzomys nigripes	0.0241	2455	Herbivore	J. DAMUTH, “Interspecific allometry of population density in mammals and other animals: the independence of body mass and population energy‐use,” Biol. J. Linn. Soc., vol. 31, no. 3, pp. 193–246, 1987, doi: 10.1111/j.1095-8312.1987.tb01990.x.
	Mammal	Silva & Downing (1995)	Panthera tigris	161.915	0.08	Carnivore		Mammal	PanTHERIA	Dromiciops gliroides	0.0249	50	Omnivore	543;889;899;955;1297;1330;1571;1760;1888;2008;2151;2242;2290;2655		Mammal	Damuth (1987)	Oryzomys oniscus	0.04	200	Herbivore	J. DAMUTH, “Interspecific allometry of population density in mammals and other animals: the independence of body mass and population energy‐use,” Biol. J. Linn. Soc., vol. 31, no. 3, pp. 193–246, 1987, doi: 10.1111/j.1095-8312.1987.tb01990.x.
	Mammal	Silva & Downing (1995)	Procyon cancrivorus	10	0.0437956	Carnivore		Mammal	PanTHERIA	Dromiciops gliroides	0.025	49.99	Omnivore	543;889;899;955;1297;1330;1571;1760;1888;2008;2151;2242;2290;2655		Mammal	Damuth (1987)	Oryzomys palustris	0.059	1900	Herbivore	J. DAMUTH, “Interspecific allometry of population density in mammals and other animals: the independence of body mass and population energy‐use,” Biol. J. Linn. Soc., vol. 31, no. 3, pp. 193–246, 1987, doi: 10.1111/j.1095-8312.1987.tb01990.x.
	Mammal	Silva & Downing (1995)	Sorex araneus	0.00918	240	Carnivore		Mammal	PanTHERIA	Eira barbara	4.14	1.8	Omnivore	367;543;730;890;1113;1297;1573;2151;2431;2655		Mammal	Damuth (1987)	Oryzomys simplex	0.04	1700	Herbivore	J. DAMUTH, “Interspecific allometry of population density in mammals and other animals: the independence of body mass and population energy‐use,” Biol. J. Linn. Soc., vol. 31, no. 3, pp. 193–246, 1987, doi: 10.1111/j.1095-8312.1987.tb01990.x.
	Mammal	Silva & Downing (1995)	Sorex minutus	0.00432	120	Carnivore		Mammal	PanTHERIA	Eira barbara	4.13499	1.77	Omnivore	367;543;730;890;1113;1297;1573;2151;2431;2655		Mammal	Damuth (1987)	oryzomys subflavus	0.05	100	Herbivore	J. DAMUTH, “Interspecific allometry of population density in mammals and other animals: the independence of body mass and population energy‐use,” Biol. J. Linn. Soc., vol. 31, no. 3, pp. 193–246, 1987, doi: 10.1111/j.1095-8312.1987.tb01990.x.
	Mammal	Silva & Downing (1995)	Tamandua tetradactyla	5	0.218978	Carnivore		Mammal	PanTHERIA	Elephantulus rufescens	0.0528	200	Omnivore	477;543;775;966;1297;1573;1585;1657;1822;1834;1901;1947;2113;2114;2115;2151;2390;2391;2392;2655;2842		Mammal	Damuth (1987)	Otomys angoniensis	0.136	2970	Herbivore	J. DAMUTH, “Interspecific allometry of population density in mammals and other animals: the independence of body mass and population energy‐use,” Biol. J. Linn. Soc., vol. 31, no. 3, pp. 193–246, 1987, doi: 10.1111/j.1095-8312.1987.tb01990.x.
	Mammal	Silva & Downing (1995)	Viverricula indica	3.5	0.31	Carnivore		Mammal	PanTHERIA	Eliomys quercinus	0.115	146	Omnivore	295;543;1015;1297;2057;2151;2655		Mammal	Damuth (1987)	Otomys irroratus	0.121	2700	Herbivore	J. DAMUTH, “Interspecific allometry of population density in mammals and other animals: the independence of body mass and population energy‐use,” Biol. J. Linn. Soc., vol. 31, no. 3, pp. 193–246, 1987, doi: 10.1111/j.1095-8312.1987.tb01990.x.
	Mammal	Stephens et al. (2019)	Acinonyx jubatus	50.5779	0.002	Carnivore		Mammal	PanTHERIA	Eliomys quercinus	0.11461	147.93	Omnivore	295;543;1015;1297;2057;2151;2655		Mammal	Damuth (1987)	Ourebia ourebi	13.6	1.9	Herbivore	J. DAMUTH, “Interspecific allometry of population density in mammals and other animals: the independence of body mass and population energy‐use,” Biol. J. Linn. Soc., vol. 31, no. 3, pp. 193–246, 1987, doi: 10.1111/j.1095-8312.1987.tb01990.x.
	Mammal	Stephens et al. (2019)	Acinonyx jubatus	50.5779	0.005	Carnivore		Mammal	PanTHERIA	Enhydra lutris	27.5	6.47	Omnivore	367;543;1113;1297;1573;1822;2655;2986		Mammal	Damuth (1987)	Ovibos moschatus	250	0.36	Herbivore	J. DAMUTH, “Interspecific allometry of population density in mammals and other animals: the independence of body mass and population energy‐use,” Biol. J. Linn. Soc., vol. 31, no. 3, pp. 193–246, 1987, doi: 10.1111/j.1095-8312.1987.tb01990.x.
	Mammal	Stephens et al. (2019)	Acinonyx jubatus	50.5779	0.006	Carnivore		Mammal	PanTHERIA	Enhydra lutris	27.4109	6.46	Omnivore	367;543;1113;1297;1573;1822;2655;2986		Mammal	Damuth (1987)	Ovis canadensis	75.9	1.68	Herbivore	J. DAMUTH, “Interspecific allometry of population density in mammals and other animals: the independence of body mass and population energy‐use,” Biol. J. Linn. Soc., vol. 31, no. 3, pp. 193–246, 1987, doi: 10.1111/j.1095-8312.1987.tb01990.x.
	Mammal	Stephens et al. (2019)	Acinonyx jubatus	50.5779	0.0061	Carnivore		Mammal	PanTHERIA	Eremitalpa granti	0.0224	37.1	Omnivore	948;949;966;1297;1338;1339;1573;1822;1848;2131;2260;2629;2655;2786		Mammal	Damuth (1987)	Pan paniscus	22.7	4	Herbivore	J. DAMUTH, “Interspecific allometry of population density in mammals and other animals: the independence of body mass and population energy‐use,” Biol. J. Linn. Soc., vol. 31, no. 3, pp. 193–246, 1987, doi: 10.1111/j.1095-8312.1987.tb01990.x.
	Mammal	Stephens et al. (2019)	Acinonyx jubatus	50.5779	0.0089	Carnivore		Mammal	PanTHERIA	Eremitalpa granti	0.02204	37.21	Omnivore	948;949;966;1297;1338;1339;1573;1822;1848;2131;2260;2629;2655;2786		Mammal	Damuth (1987)	Pan troglodytes	45	2.5	Herbivore	J. DAMUTH, “Interspecific allometry of population density in mammals and other animals: the independence of body mass and population energy‐use,” Biol. J. Linn. Soc., vol. 31, no. 3, pp. 193–246, 1987, doi: 10.1111/j.1095-8312.1987.tb01990.x.
	Mammal	Stephens et al. (2019)	Acinonyx jubatus	50.5779	0.009	Carnivore		Mammal	PanTHERIA	Erignathus barbatus	280	0.01	Omnivore	367;543;1297;1763;2151;2655;2986		Mammal	Damuth (1987)	Papio anubis	19.5	10.3	Herbivore	J. DAMUTH, “Interspecific allometry of population density in mammals and other animals: the independence of body mass and population energy‐use,” Biol. J. Linn. Soc., vol. 31, no. 3, pp. 193–246, 1987, doi: 10.1111/j.1095-8312.1987.tb01990.x.
	Mammal	Stephens et al. (2019)	Acinonyx jubatus	50.5779	0.0111	Carnivore		Mammal	PanTHERIA	Erinaceus europaeus	0.8	123	Omnivore	294;402;543;678;730;799;821;826;966;1297;1411;1456;1465;1573;1577;1822;1946;2060;2062;2063;2064;2080;2219;2338;2408;2566;2655;2786;3095		Mammal	Damuth (1987)	Papio cynocephalus	17.5	4	Herbivore	J. DAMUTH, “Interspecific allometry of population density in mammals and other animals: the independence of body mass and population energy‐use,” Biol. J. Linn. Soc., vol. 31, no. 3, pp. 193–246, 1987, doi: 10.1111/j.1095-8312.1987.tb01990.x.
	Mammal	Stephens et al. (2019)	Acinonyx jubatus	50.5779	0.012	Carnivore		Mammal	PanTHERIA	Erythrocebus patas	8.01	0.26	Omnivore	208;543;681;730;1297;1347;1544;1547;1611;1763;1767;1848;2344;2489;2493;2655;2660;2986		Mammal	Damuth (1987)	Papio hamadryas	13.9	1.8	Herbivore	J. DAMUTH, “Interspecific allometry of population density in mammals and other animals: the independence of body mass and population energy‐use,” Biol. J. Linn. Soc., vol. 31, no. 3, pp. 193–246, 1987, doi: 10.1111/j.1095-8312.1987.tb01990.x.
	Mammal	Stephens et al. (2019)	Acinonyx jubatus	50.5779	0.0129	Carnivore		Mammal	PanTHERIA	Eschrichtius robustus	27300	4.86	Omnivore	388;505;511;543;1004;1015;1297;1513;2655		Mammal	Damuth (1987)	Papio papio	19.5	12.5	Herbivore	J. DAMUTH, “Interspecific allometry of population density in mammals and other animals: the independence of body mass and population energy‐use,” Biol. J. Linn. Soc., vol. 31, no. 3, pp. 193–246, 1987, doi: 10.1111/j.1095-8312.1987.tb01990.x.
	Mammal	Stephens et al. (2019)	Acinonyx jubatus	50.5779	0.014	Carnivore		Mammal	PanTHERIA	Eschrichtius robustus	27324	4.9	Omnivore	388;505;511;543;1004;1015;1297;1513;2655		Mammal	Damuth (1987)	Papio ursinus	18.6	2.3	Herbivore	J. DAMUTH, “Interspecific allometry of population density in mammals and other animals: the independence of body mass and population energy‐use,” Biol. J. Linn. Soc., vol. 31, no. 3, pp. 193–246, 1987, doi: 10.1111/j.1095-8312.1987.tb01990.x.
	Mammal	Stephens et al. (2019)	Acinonyx jubatus	50.5779	0.015	Carnivore		Mammal	PanTHERIA	Eulemur coronatus	1.7	102	Omnivore	899;1046;1048;1261;1297;1544;1545;1546;1547;1848;2151;2344;2655		Mammal	Damuth (1987)	Pelea capreolus	24	5.71	Herbivore	J. DAMUTH, “Interspecific allometry of population density in mammals and other animals: the independence of body mass and population energy‐use,” Biol. J. Linn. Soc., vol. 31, no. 3, pp. 193–246, 1987, doi: 10.1111/j.1095-8312.1987.tb01990.x.
	Mammal	Stephens et al. (2019)	Acinonyx jubatus	50.5779	0.0161	Carnivore		Mammal	PanTHERIA	Eulemur coronatus	1.69985	101.98	Omnivore	543;899;1046;1048;1261;1297;1544;1545;1546;1547;1848;2151;2344;2655		Mammal	Damuth (1987)	Pelomys fallax	0.112	1110	Herbivore	J. DAMUTH, “Interspecific allometry of population density in mammals and other animals: the independence of body mass and population energy‐use,” Biol. J. Linn. Soc., vol. 31, no. 3, pp. 193–246, 1987, doi: 10.1111/j.1095-8312.1987.tb01990.x.
	Mammal	Stephens et al. (2019)	Acinonyx jubatus	50.5779	0.019	Carnivore		Mammal	PanTHERIA	Eulemur macaco	2.48	53.9	Omnivore	208;543;1015;1046;1048;1261;1297;1544;1545;1546;1547;1848;2151;2344;2428;2493;2655;2986		Mammal	Damuth (1987)	Perodicticus potto	1.15	9	Herbivore	J. DAMUTH, “Interspecific allometry of population density in mammals and other animals: the independence of body mass and population energy‐use,” Biol. J. Linn. Soc., vol. 31, no. 3, pp. 193–246, 1987, doi: 10.1111/j.1095-8312.1987.tb01990.x.
	Mammal	Stephens et al. (2019)	Acinonyx jubatus	50.5779	0.023	Carnivore		Mammal	PanTHERIA	Eulemur macaco	2.47043	53.85	Omnivore	208;543;1015;1046;1048;1261;1297;1544;1545;1546;1547;1848;2151;2344;2428;2493;2655;2986		Mammal	Damuth (1987)	Perognathus flavus	0.0074	294	Herbivore	J. DAMUTH, “Interspecific allometry of population density in mammals and other animals: the independence of body mass and population energy‐use,” Biol. J. Linn. Soc., vol. 31, no. 3, pp. 193–246, 1987, doi: 10.1111/j.1095-8312.1987.tb01990.x.
	Mammal	Stephens et al. (2019)	Acinonyx jubatus	50.5779	0.025	Carnivore		Mammal	PanTHERIA	Eulemur mongoz	1.77	347	Omnivore	208;543;730;899;1046;1048;1261;1297;1544;1546;1547;1768;1848;2151;2344;2428;2493;2655;2660;2986		Mammal	Damuth (1987)	Perognathus intermedius	0.017	480	Herbivore	J. DAMUTH, “Interspecific allometry of population density in mammals and other animals: the independence of body mass and population energy‐use,” Biol. J. Linn. Soc., vol. 31, no. 3, pp. 193–246, 1987, doi: 10.1111/j.1095-8312.1987.tb01990.x.
	Mammal	Stephens et al. (2019)	Acinonyx jubatus	50.5779	0.032	Carnivore		Mammal	PanTHERIA	Eulemur mongoz	1.77113	346.7	Omnivore	208;543;730;899;1046;1048;1261;1297;1544;1546;1547;1768;1848;2151;2344;2428;2493;2655;2660;2986		Mammal	Damuth (1987)	Perognathus longimembris	0.0075	214	Herbivore	J. DAMUTH, “Interspecific allometry of population density in mammals and other animals: the independence of body mass and population energy‐use,” Biol. J. Linn. Soc., vol. 31, no. 3, pp. 193–246, 1987, doi: 10.1111/j.1095-8312.1987.tb01990.x.
	Mammal	Stephens et al. (2019)	Acinonyx jubatus	50.5779	0.038	Carnivore		Mammal	PanTHERIA	Eulemur rubriventer	2.04	30	Omnivore	208;1015;1046;1048;1261;1297;1544;1545;1546;1547;1848;2151;2344;2655;3089		Mammal	Damuth (1987)	Perognathus parvus	0.02	2970	Herbivore	J. DAMUTH, “Interspecific allometry of population density in mammals and other animals: the independence of body mass and population energy‐use,” Biol. J. Linn. Soc., vol. 31, no. 3, pp. 193–246, 1987, doi: 10.1111/j.1095-8312.1987.tb01990.x.
	Mammal	Stephens et al. (2019)	Acinonyx jubatus	50.5779	0.04	Carnivore		Mammal	PanTHERIA	Euoticus elegantulus	0.29548	16.47	Omnivore	208;223;543;730;732;1297;1544;1547;1822;1848;2344;2655;2660;2986		Mammal	Damuth (1987)	Perognathus penicillatus	0.015	701	Herbivore	J. DAMUTH, “Interspecific allometry of population density in mammals and other animals: the independence of body mass and population energy‐use,” Biol. J. Linn. Soc., vol. 31, no. 3, pp. 193–246, 1987, doi: 10.1111/j.1095-8312.1987.tb01990.x.
	Mammal	Stephens et al. (2019)	Acinonyx jubatus	50.5779	0.045	Carnivore		Mammal	PanTHERIA	Euphractus sexcinctus	4.78	1.8	Omnivore	354;543;730;889;890;905;1008;1297;1822;1946;2151;2403;2649;2655		Mammal	Damuth (1987)	Peromyscus boylii	0.028	585	Herbivore	J. DAMUTH, “Interspecific allometry of population density in mammals and other animals: the independence of body mass and population energy‐use,” Biol. J. Linn. Soc., vol. 31, no. 3, pp. 193–246, 1987, doi: 10.1111/j.1095-8312.1987.tb01990.x.
	Mammal	Stephens et al. (2019)	Acinonyx jubatus	50.5779	0.048	Carnivore		Mammal	PanTHERIA	Euphractus sexcinctus	4.73116	1.77	Omnivore	354;543;730;889;890;905;1008;1297;1822;1946;2151;2403;2649;2655		Mammal	Damuth (1987)	Peromyscus californicus	0.042	4790	Herbivore	J. DAMUTH, “Interspecific allometry of population density in mammals and other animals: the independence of body mass and population energy‐use,” Biol. J. Linn. Soc., vol. 31, no. 3, pp. 193–246, 1987, doi: 10.1111/j.1095-8312.1987.tb01990.x.
	Mammal	Stephens et al. (2019)	Acinonyx jubatus	50.5779	0.0521	Carnivore		Mammal	PanTHERIA	Fossa fossana	1.86	3.46	Omnivore	367;543;730;1015;1048;1113;1297;1740;1822;2151;2333;2655;2843;2932;2993		Mammal	Damuth (1987)	Peromyscus eremicus	0.023	293	Herbivore	J. DAMUTH, “Interspecific allometry of population density in mammals and other animals: the independence of body mass and population energy‐use,” Biol. J. Linn. Soc., vol. 31, no. 3, pp. 193–246, 1987, doi: 10.1111/j.1095-8312.1987.tb01990.x.
	Mammal	Stephens et al. (2019)	Acinonyx jubatus	50.5779	0.061	Carnivore		Mammal	PanTHERIA	Fossa fossana	1.85398	3.41	Omnivore	367;543;730;1015;1048;1113;1297;1740;1822;2151;2333;2655;2843;2932;2993		Mammal	Damuth (1987)	Peromyscus gossypinus	0.035	4650	Herbivore	J. DAMUTH, “Interspecific allometry of population density in mammals and other animals: the independence of body mass and population energy‐use,” Biol. J. Linn. Soc., vol. 31, no. 3, pp. 193–246, 1987, doi: 10.1111/j.1095-8312.1987.tb01990.x.
	Mammal	Stephens et al. (2019)	Acinonyx jubatus	50.5779	0.062	Carnivore		Mammal	PanTHERIA	Funisciurus congicus	0.112	1000	Omnivore	543;1297;1822;2629;2655;2946;2947;2948;2974		Mammal	Damuth (1987)	Peromyscus leucopus	0.021	1890	Herbivore	J. DAMUTH, “Interspecific allometry of population density in mammals and other animals: the independence of body mass and population energy‐use,” Biol. J. Linn. Soc., vol. 31, no. 3, pp. 193–246, 1987, doi: 10.1111/j.1095-8312.1987.tb01990.x.
	Mammal	Stephens et al. (2019)	Acinonyx jubatus	50.5779	0.075	Carnivore		Mammal	PanTHERIA	Galago demidoff	0.06604	57.57	Omnivore	208;223;543;730;732;1297;1544;1547;1768;1822;1848;2344;2489;2493;2655;2660;2986		Mammal	Damuth (1987)	Peromyscus maniculatus	0.02	1060	Herbivore	J. DAMUTH, “Interspecific allometry of population density in mammals and other animals: the independence of body mass and population energy‐use,” Biol. J. Linn. Soc., vol. 31, no. 3, pp. 193–246, 1987, doi: 10.1111/j.1095-8312.1987.tb01990.x.
	Mammal	Stephens et al. (2019)	Acinonyx jubatus	50.5779	0.0779	Carnivore		Mammal	PanTHERIA	Galago senegalensis	0.216	90.4	Omnivore	208;223;543;730;1167;1297;1544;1547;1611;1822;1848;2344;2489;2493;2655;2660;2986		Mammal	Damuth (1987)	Peromyscus polionotus	0.015	1040	Herbivore	J. DAMUTH, “Interspecific allometry of population density in mammals and other animals: the independence of body mass and population energy‐use,” Biol. J. Linn. Soc., vol. 31, no. 3, pp. 193–246, 1987, doi: 10.1111/j.1095-8312.1987.tb01990.x.
	Mammal	Stephens et al. (2019)	Acinonyx jubatus	50.5779	0.078	Carnivore		Mammal	PanTHERIA	Galago senegalensis	0.2152	89.77	Omnivore	208;223;543;730;1167;1297;1544;1547;1611;1822;1848;2344;2489;2493;2655;2660;2986		Mammal	Damuth (1987)	Peromyscus truei	0.024	4450	Herbivore	J. DAMUTH, “Interspecific allometry of population density in mammals and other animals: the independence of body mass and population energy‐use,” Biol. J. Linn. Soc., vol. 31, no. 3, pp. 193–246, 1987, doi: 10.1111/j.1095-8312.1987.tb01990.x.
	Mammal	Stephens et al. (2019)	Acinonyx jubatus	50.5779	0.099	Carnivore		Mammal	PanTHERIA	Galago zanzibaricus	0.14735	169	Omnivore	223;1260;1297;1544;1547;2151;2344;2493;2655		Mammal	Damuth (1987)	Phacochoerus aethiopicus	60.9	1.3	Herbivore	J. DAMUTH, “Interspecific allometry of population density in mammals and other animals: the independence of body mass and population energy‐use,” Biol. J. Linn. Soc., vol. 31, no. 3, pp. 193–246, 1987, doi: 10.1111/j.1095-8312.1987.tb01990.x.
	Mammal	Stephens et al. (2019)	Acinonyx jubatus	50.5779	0.145	Carnivore		Mammal	PanTHERIA	Galagoides demidoff	0.0671	58.4	Omnivore	208;223;543;730;732;1297;1544;1547;1768;1822;1848;2344;2489;2493;2655;2660;2986		Mammal	Damuth (1987)	Phaner furcifer	0.425	675	Herbivore	J. DAMUTH, “Interspecific allometry of population density in mammals and other animals: the independence of body mass and population energy‐use,” Biol. J. Linn. Soc., vol. 31, no. 3, pp. 193–246, 1987, doi: 10.1111/j.1095-8312.1987.tb01990.x.
	Mammal	Stephens et al. (2019)	Acinonyx jubatus	50.5779	0.156	Carnivore		Mammal	PanTHERIA	Galagoides zanzibaricus	0.148	169	Omnivore	223;1260;1297;1544;1547;2151;2344;2493;2655		Mammal	Damuth (1987)	Phascolarctos cinereus	11	100	Herbivore	J. DAMUTH, “Interspecific allometry of population density in mammals and other animals: the independence of body mass and population energy‐use,” Biol. J. Linn. Soc., vol. 31, no. 3, pp. 193–246, 1987, doi: 10.1111/j.1095-8312.1987.tb01990.x.
	Mammal	Stephens et al. (2019)	Arctocebus calabarensis	0.25801	9.2	Carnivore		Mammal	PanTHERIA	Galerella sanguinea	0.54383	1.32	Omnivore	367;543;730;1113;1297;1822;2655		Mammal	Damuth (1987)	Phyllotis darwini	0.052	4090	Herbivore	J. DAMUTH, “Interspecific allometry of population density in mammals and other animals: the independence of body mass and population energy‐use,” Biol. J. Linn. Soc., vol. 31, no. 3, pp. 193–246, 1987, doi: 10.1111/j.1095-8312.1987.tb01990.x.
	Mammal	Stephens et al. (2019)	Bdeogale nigripes	1	0.4	Carnivore		Mammal	PanTHERIA	Galidia elegans	0.819	15.9	Omnivore	463;543;730;855;1048;1113;1297;1740;2151;2263;2333;2527;2655		Mammal	Damuth (1987)	Phyllotis osilae	0.039	434	Herbivore	J. DAMUTH, “Interspecific allometry of population density in mammals and other animals: the independence of body mass and population energy‐use,” Biol. J. Linn. Soc., vol. 31, no. 3, pp. 193–246, 1987, doi: 10.1111/j.1095-8312.1987.tb01990.x.
	Mammal	Stephens et al. (2019)	Callithrix aurita	0.3862	30	Carnivore		Mammal	PanTHERIA	Galidia elegans	0.81	15.85	Omnivore	463;543;730;855;1048;1113;1297;1740;2151;2263;2333;2527;2655		Mammal	Damuth (1987)	Phyllotis pictus	0.044	263	Herbivore	J. DAMUTH, “Interspecific allometry of population density in mammals and other animals: the independence of body mass and population energy‐use,” Biol. J. Linn. Soc., vol. 31, no. 3, pp. 193–246, 1987, doi: 10.1111/j.1095-8312.1987.tb01990.x.
	Mammal	Stephens et al. (2019)	Callithrix humeralifer	0.38	116.7	Carnivore		Mammal	PanTHERIA	Gazella dorcas	15.5	2.24	Omnivore	511;543;869;1208;1297;1525;1554;1763;1848;2655;2693;3111		Mammal	Damuth (1987)	Pithecia pithecia	1.024	40	Herbivore	J. DAMUTH, “Interspecific allometry of population density in mammals and other animals: the independence of body mass and population energy‐use,” Biol. J. Linn. Soc., vol. 31, no. 3, pp. 193–246, 1987, doi: 10.1111/j.1095-8312.1987.tb01990.x.
	Mammal	Stephens et al. (2019)	Callithrix pygmaea	0.12394	51.5	Carnivore		Mammal	PanTHERIA	Gazella dorcas	15.636	2.3	Omnivore	511;543;869;1208;1297;1525;1554;1763;1848;2655;2693;3111		Mammal	Damuth (1987)	Pongo pygmaeus	53	2	Herbivore	J. DAMUTH, “Interspecific allometry of population density in mammals and other animals: the independence of body mass and population energy‐use,” Biol. J. Linn. Soc., vol. 31, no. 3, pp. 193–246, 1987, doi: 10.1111/j.1095-8312.1987.tb01990.x.
	Mammal	Stephens et al. (2019)	Canis lupus	31.7565	0.005	Carnivore		Mammal	PanTHERIA	Genetta genetta	1.78	1.91	Omnivore	543;730;1113;1297;1573;2655		Mammal	Damuth (1987)	Potamochoerus porcus	65.7	0.27	Herbivore	J. DAMUTH, “Interspecific allometry of population density in mammals and other animals: the independence of body mass and population energy‐use,” Biol. J. Linn. Soc., vol. 31, no. 3, pp. 193–246, 1987, doi: 10.1111/j.1095-8312.1987.tb01990.x.
	Mammal	Stephens et al. (2019)	Canis lupus	31.7565	0.006	Carnivore		Mammal	PanTHERIA	Genetta genetta	1.75617	1.88	Omnivore	543;730;1113;1297;1573;2655		Mammal	Damuth (1987)	Potorous apicalis	1.36	19.6	Herbivore	J. DAMUTH, “Interspecific allometry of population density in mammals and other animals: the independence of body mass and population energy‐use,” Biol. J. Linn. Soc., vol. 31, no. 3, pp. 193–246, 1987, doi: 10.1111/j.1095-8312.1987.tb01990.x.
	Mammal	Stephens et al. (2019)	Canis lupus	31.7565	0.007	Carnivore		Mammal	PanTHERIA	Georychus capensis	0.189	1100	Omnivore	230;231;242;244;245;247;543;740;1297;1573;1822;2413;2629;2655		Mammal	Damuth (1987)	Potos flavus	2.49	14.4	Herbivore	https://academic.oup.com/jmammal/article/80/2/589/899892?login=true
	Mammal	Stephens et al. (2019)	Canis lupus	31.7565	0.008	Carnivore		Mammal	PanTHERIA	Geoxus valdivianus	0.0308	39.85	Omnivore	730;890;1297;2008;2242;2655		Mammal	Damuth (1987)	Praomys erythroleucus	0.053	876	Herbivore	J. DAMUTH, “Interspecific allometry of population density in mammals and other animals: the independence of body mass and population energy‐use,” Biol. J. Linn. Soc., vol. 31, no. 3, pp. 193–246, 1987, doi: 10.1111/j.1095-8312.1987.tb01990.x.
	Mammal	Stephens et al. (2019)	Canis lupus	31.7565	0.01	Carnivore		Mammal	PanTHERIA	Gerbillurus paeba	0.0259	873	Omnivore	730;1297;1584;1822;2121;2262;2655;2754;2978		Mammal	Damuth (1987)	Praomys natalensis	0.05	777	Herbivore	J. DAMUTH, “Interspecific allometry of population density in mammals and other animals: the independence of body mass and population energy‐use,” Biol. J. Linn. Soc., vol. 31, no. 3, pp. 193–246, 1987, doi: 10.1111/j.1095-8312.1987.tb01990.x.
	Mammal	Stephens et al. (2019)	Canis lupus	31.7565	0.014	Carnivore		Mammal	PanTHERIA	Gerbillurus paeba	0.02591	866.8	Omnivore	730;1297;1584;1822;2121;2262;2655;2754;2978		Mammal	Damuth (1987)	Praomys tullbergi	0.038	1900	Herbivore	J. DAMUTH, “Interspecific allometry of population density in mammals and other animals: the independence of body mass and population energy‐use,” Biol. J. Linn. Soc., vol. 31, no. 3, pp. 193–246, 1987, doi: 10.1111/j.1095-8312.1987.tb01990.x.
	Mammal	Stephens et al. (2019)	Canis lupus	31.7565	0.018	Carnivore		Mammal	PanTHERIA	Glaucomys sabrinus	0.138	84.6	Omnivore	32;511;543;1020;1220;1297;1443;1573;1849;1977;2096;2378;2655;2707;2844;2991;3060		Mammal	Damuth (1987)	Presbytis aygula	6.25	29	Herbivore	J. DAMUTH, “Interspecific allometry of population density in mammals and other animals: the independence of body mass and population energy‐use,” Biol. J. Linn. Soc., vol. 31, no. 3, pp. 193–246, 1987, doi: 10.1111/j.1095-8312.1987.tb01990.x.
	Mammal	Stephens et al. (2019)	Canis lupus	31.7565	0.022	Carnivore		Mammal	PanTHERIA	Glaucomys sabrinus	0.13753	85.93	Omnivore	32;511;543;1020;1220;1297;1443;1573;1849;1977;2096;2378;2655;2707;2844;2991;3060		Mammal	Damuth (1987)	Presbytis cristatus	8.359	150	Herbivore	J. DAMUTH, “Interspecific allometry of population density in mammals and other animals: the independence of body mass and population energy‐use,” Biol. J. Linn. Soc., vol. 31, no. 3, pp. 193–246, 1987, doi: 10.1111/j.1095-8312.1987.tb01990.x.
	Mammal	Stephens et al. (2019)	Canis lupus	31.7565	0.024	Carnivore		Mammal	PanTHERIA	Glaucomys volans	0.072	448	Omnivore	32;237;543;730;815;1020;1297;1573;1822;1849;1853;1977;2003;2095;2097;2155;2655;2707;2806;2844;2883		Mammal	Damuth (1987)	Presbytis entellus	12.8	57	Herbivore	J. DAMUTH, “Interspecific allometry of population density in mammals and other animals: the independence of body mass and population energy‐use,” Biol. J. Linn. Soc., vol. 31, no. 3, pp. 193–246, 1987, doi: 10.1111/j.1095-8312.1987.tb01990.x.
	Mammal	Stephens et al. (2019)	Canis lupus	31.7565	0.025	Carnivore		Mammal	PanTHERIA	Glaucomys volans	0.0719	447.59	Omnivore	32;237;543;730;815;1020;1297;1573;1822;1849;1853;1977;2003;2095;2097;2155;2655;2707;2806;2844;2883		Mammal	Damuth (1987)	Presbytis johni	8.15	107	Herbivore	J. DAMUTH, “Interspecific allometry of population density in mammals and other animals: the independence of body mass and population energy‐use,” Biol. J. Linn. Soc., vol. 31, no. 3, pp. 193–246, 1987, doi: 10.1111/j.1095-8312.1987.tb01990.x.
	Mammal	Stephens et al. (2019)	Canis lupus	31.7565	0.027	Carnivore		Mammal	PanTHERIA	Gorilla gorilla	114	0.59	Omnivore	208;543;557;730;899;904;931;1167;1259;1297;1529;1544;1547;1577;1611;1763;1767;1848;2344;2489;2493;2655;2660;2878;2986;3086		Mammal	Damuth (1987)	Presbytis melalophos	6.3	42	Herbivore	J. DAMUTH, “Interspecific allometry of population density in mammals and other animals: the independence of body mass and population energy‐use,” Biol. J. Linn. Soc., vol. 31, no. 3, pp. 193–246, 1987, doi: 10.1111/j.1095-8312.1987.tb01990.x.
	Mammal	Stephens et al. (2019)	Canis lupus	31.7565	0.028	Carnivore		Mammal	PanTHERIA	Graphiurus murinus	0.0201	54.1	Omnivore	543;904;1254;1297;1798;2151;2629;2655;3054		Mammal	Damuth (1987)	Presbytis obscurus	8.35	33	Herbivore	J. DAMUTH, “Interspecific allometry of population density in mammals and other animals: the independence of body mass and population energy‐use,” Biol. J. Linn. Soc., vol. 31, no. 3, pp. 193–246, 1987, doi: 10.1111/j.1095-8312.1987.tb01990.x.
	Mammal	Stephens et al. (2019)	Canis lupus	31.7565	0.0297	Carnivore		Mammal	PanTHERIA	Graphiurus murinus	0.02007	54.41	Omnivore	543;904;1254;1297;1798;2151;2629;2655;3054		Mammal	Damuth (1987)	Presbytis rubicunda	6.3	11.4	Herbivore	J. DAMUTH, “Interspecific allometry of population density in mammals and other animals: the independence of body mass and population energy‐use,” Biol. J. Linn. Soc., vol. 31, no. 3, pp. 193–246, 1987, doi: 10.1111/j.1095-8312.1987.tb01990.x.
	Mammal	Stephens et al. (2019)	Canis lupus	31.7565	0.0322	Carnivore		Mammal	PanTHERIA	Gymnobelideus leadbeateri	0.137	258	Omnivore	543;899;955;1297;1412;1466;1760;1789;1822;1848;2484;2644;2655;2880		Mammal	Damuth (1987)	Presbytis senex	8.15	154	Herbivore	J. DAMUTH, “Interspecific allometry of population density in mammals and other animals: the independence of body mass and population energy‐use,” Biol. J. Linn. Soc., vol. 31, no. 3, pp. 193–246, 1987, doi: 10.1111/j.1095-8312.1987.tb01990.x.
	Mammal	Stephens et al. (2019)	Canis lupus	31.7565	0.034	Carnivore		Mammal	PanTHERIA	Gymnobelideus leadbeateri	0.13732	258.26	Omnivore	543;899;955;1297;1412;1466;1760;1789;1822;1848;2484;2644;2655;2880		Mammal	Damuth (1987)	Proechimys guyannensis	0.316	1060	Herbivore	J. DAMUTH, “Interspecific allometry of population density in mammals and other animals: the independence of body mass and population energy‐use,” Biol. J. Linn. Soc., vol. 31, no. 3, pp. 193–246, 1987, doi: 10.1111/j.1095-8312.1987.tb01990.x.
	Mammal	Stephens et al. (2019)	Canis lupus	31.7565	0.038	Carnivore		Mammal	PanTHERIA	Herpailurus yaguarondi	6.88	0.58	Omnivore	730;890;1113;1297;1573;2151;2431;2655		Mammal	Damuth (1987)	Proechimys semispinosus	0.8	583	Herbivore	J. DAMUTH, “Interspecific allometry of population density in mammals and other animals: the independence of body mass and population energy‐use,” Biol. J. Linn. Soc., vol. 31, no. 3, pp. 193–246, 1987, doi: 10.1111/j.1095-8312.1987.tb01990.x.
	Mammal	Stephens et al. (2019)	Canis lupus	31.7565	0.039	Carnivore		Mammal	PanTHERIA	Herpestes javanicus	0.765	39.6	Omnivore	367;542;543;679;966;1113;1297;1573;2500;2655		Mammal	Damuth (1987)	Propithecus verreauxi	3.6	175	Herbivore	J. DAMUTH, “Interspecific allometry of population density in mammals and other animals: the independence of body mass and population energy‐use,” Biol. J. Linn. Soc., vol. 31, no. 3, pp. 193–246, 1987, doi: 10.1111/j.1095-8312.1987.tb01990.x.
	Mammal	Stephens et al. (2019)	Canis lupus	31.7565	0.042	Carnivore		Mammal	PanTHERIA	Herpestes javanicus	0.75	39.59	Omnivore	367;542;543;679;966;1113;1297;1573;2500;2655		Mammal	Damuth (1987)	Psammomys obesus	0.07	79	Herbivore	J. DAMUTH, “Interspecific allometry of population density in mammals and other animals: the independence of body mass and population energy‐use,” Biol. J. Linn. Soc., vol. 31, no. 3, pp. 193–246, 1987, doi: 10.1111/j.1095-8312.1987.tb01990.x.
	Mammal	Stephens et al. (2019)	Canis simensis	14.3619	0.1	Carnivore		Mammal	PanTHERIA	Heteromys anomalus	0.0691	252	Omnivore	730;905;1297;1822;2151;2159;2477;2655		Mammal	Damuth (1987)	Pseudocheirus peregrinus	0.872	125	Herbivore	J. DAMUTH, “Interspecific allometry of population density in mammals and other animals: the independence of body mass and population energy‐use,” Biol. J. Linn. Soc., vol. 31, no. 3, pp. 193–246, 1987, doi: 10.1111/j.1095-8312.1987.tb01990.x.
	Mammal	Stephens et al. (2019)	Canis simensis	14.3619	0.15	Carnivore		Mammal	PanTHERIA	Heteromys anomalus	0.06906	252.07	Omnivore	730;905;1297;1822;2151;2159;2477;2655		Mammal	Damuth (1987)	Rangifer tarandus	100	2.88	Herbivore	J. DAMUTH, “Interspecific allometry of population density in mammals and other animals: the independence of body mass and population energy‐use,” Biol. J. Linn. Soc., vol. 31, no. 3, pp. 193–246, 1987, doi: 10.1111/j.1095-8312.1987.tb01990.x.
	Mammal	Stephens et al. (2019)	Canis simensis	14.3619	0.1969	Carnivore		Mammal	PanTHERIA	Hippopotamus amphibius	1520	4.87	Omnivore	543;898;1297;1763;1848;2180;2338;2620;2629;2655		Mammal	Damuth (1987)	Raphicerus campestris	12.3	0.6	Herbivore	J. DAMUTH, “Interspecific allometry of population density in mammals and other animals: the independence of body mass and population energy‐use,” Biol. J. Linn. Soc., vol. 31, no. 3, pp. 193–246, 1987, doi: 10.1111/j.1095-8312.1987.tb01990.x.
	Mammal	Stephens et al. (2019)	Canis simensis	14.3619	0.2	Carnivore		Mammal	PanTHERIA	Hippopotamus amphibius	1536.31	4.86	Omnivore	543;898;1297;1763;1848;2180;2338;2620;2629;2655		Mammal	Damuth (1987)	Raphicerus sharpei	8.21	0.85	Herbivore	J. DAMUTH, “Interspecific allometry of population density in mammals and other animals: the independence of body mass and population energy‐use,” Biol. J. Linn. Soc., vol. 31, no. 3, pp. 193–246, 1987, doi: 10.1111/j.1095-8312.1987.tb01990.x.
	Mammal	Stephens et al. (2019)	Canis simensis	14.3619	1.1	Carnivore		Mammal	PanTHERIA	Hyaena brunnea	42.9779	0.01	Omnivore	542;543;1015;1113;1297;1573;2655		Mammal	Damuth (1987)	Rattus exulans	0.062	2280	Herbivore	J. DAMUTH, “Interspecific allometry of population density in mammals and other animals: the independence of body mass and population energy‐use,” Biol. J. Linn. Soc., vol. 31, no. 3, pp. 193–246, 1987, doi: 10.1111/j.1095-8312.1987.tb01990.x.
	Mammal	Stephens et al. (2019)	Caracal caracal	11.6	0.35	Carnivore		Mammal	PanTHERIA	Hydrurga leptonyx	353	0.11	Omnivore	367;543;890;1297;1763;2151;2655;2986		Mammal	Damuth (1987)	Rattus fuscipes	0.125	1770	Herbivore	J. DAMUTH, “Interspecific allometry of population density in mammals and other animals: the independence of body mass and population energy‐use,” Biol. J. Linn. Soc., vol. 31, no. 3, pp. 193–246, 1987, doi: 10.1111/j.1095-8312.1987.tb01990.x.
	Mammal	Stephens et al. (2019)	Cerdocyon thous	5.74166	0.4	Carnivore		Mammal	PanTHERIA	Hylobates agilis	5.86	11.8	Omnivore	208;543;610;730;1544;1547;1848;2344;2453;2655;2660;2700;2986		Mammal	Damuth (1987)	Rattus tiomanicus	0.112	227	Herbivore	J. DAMUTH, “Interspecific allometry of population density in mammals and other animals: the independence of body mass and population energy‐use,” Biol. J. Linn. Soc., vol. 31, no. 3, pp. 193–246, 1987, doi: 10.1111/j.1095-8312.1987.tb01990.x.
	Mammal	Stephens et al. (2019)	Cerdocyon thous	5.74166	0.55	Carnivore		Mammal	PanTHERIA	Hylobates agilis	5.82908	11.73	Omnivore	208;543;610;730;1544;1547;1848;2344;2453;2655;2660;2700;2986		Mammal	Damuth (1987)	Rattus villosissimus	0.251	3350	Herbivore	J. DAMUTH, “Interspecific allometry of population density in mammals and other animals: the independence of body mass and population energy‐use,” Biol. J. Linn. Soc., vol. 31, no. 3, pp. 193–246, 1987, doi: 10.1111/j.1095-8312.1987.tb01990.x.
	Mammal	Stephens et al. (2019)	Cerdocyon thous	5.74166	0.9	Carnivore		Mammal	PanTHERIA	Hylobates concolor	6.43	6.17	Omnivore	543;1015;1297;1489;1544;1547;1733;1848;2344;2655;2660;2986		Mammal	Damuth (1987)	Rattus whiteheadi	0.054	50	Herbivore	J. DAMUTH, “Interspecific allometry of population density in mammals and other animals: the independence of body mass and population energy‐use,” Biol. J. Linn. Soc., vol. 31, no. 3, pp. 193–246, 1987, doi: 10.1111/j.1095-8312.1987.tb01990.x.
	Mammal	Stephens et al. (2019)	Cerdocyon thous	5.74166	1	Carnivore		Mammal	PanTHERIA	Hylobates hoolock	6.7	7	Omnivore	47;208;610;615;730;1015;1112;1297;1452;1544;1547;1848;2344;2453;2655;2660;2986		Mammal	Damuth (1987)	Redunca arundinum	59.4	1.46	Herbivore	J. DAMUTH, “Interspecific allometry of population density in mammals and other animals: the independence of body mass and population energy‐use,” Biol. J. Linn. Soc., vol. 31, no. 3, pp. 193–246, 1987, doi: 10.1111/j.1095-8312.1987.tb01990.x.
	Mammal	Stephens et al. (2019)	Cerdocyon thous	5.74166	4	Carnivore		Mammal	PanTHERIA	Hylobates klossii	5.85	16.7	Omnivore	208;610;730;899;1167;1544;1547;1848;2344;2453;2655;2660;2700;2986		Mammal	Damuth (1987)	Redunca fulvorufula	28	6.69	Herbivore	J. DAMUTH, “Interspecific allometry of population density in mammals and other animals: the independence of body mass and population energy‐use,” Biol. J. Linn. Soc., vol. 31, no. 3, pp. 193–246, 1987, doi: 10.1111/j.1095-8312.1987.tb01990.x.
	Mammal	Stephens et al. (2019)	Coneparus semistriatus	1.7	13.8	Carnivore		Mammal	PanTHERIA	Hylobates klossii	5.82229	16.62	Omnivore	208;610;730;899;1167;1544;1547;1848;2344;2453;2655;2660;2700;2986		Mammal	Damuth (1987)	Redunca redunca	43.5	0.81	Herbivore	J. DAMUTH, “Interspecific allometry of population density in mammals and other animals: the independence of body mass and population energy‐use,” Biol. J. Linn. Soc., vol. 31, no. 3, pp. 193–246, 1987, doi: 10.1111/j.1095-8312.1987.tb01990.x.
	Mammal	Stephens et al. (2019)	Conepatus leuconotus	3.2939	0.6	Carnivore		Mammal	PanTHERIA	Hylobates lar	5.63	6.6	Omnivore	208;526;543;610;730;954;1167;1297;1544;1547;1577;1763;1767;1848;2344;2453;2489;2493;2655;2660;2700;2986		Mammal	Damuth (1987)	Reithrodon auritus	0.085	69	Herbivore	J. DAMUTH, “Interspecific allometry of population density in mammals and other animals: the independence of body mass and population energy‐use,” Biol. J. Linn. Soc., vol. 31, no. 3, pp. 193–246, 1987, doi: 10.1111/j.1095-8312.1987.tb01990.x.
	Mammal	Stephens et al. (2019)	Conepatus leuconotus	3.2939	1.3	Carnivore		Mammal	PanTHERIA	Hylobates moloch	5.87	6.18	Omnivore	208;610;899;1297;1544;1547;1577;1848;2344;2453;2655;2660;2986		Mammal	Damuth (1987)	Reithrodontomys fulvescens	0.021	598	Herbivore	J. DAMUTH, “Interspecific allometry of population density in mammals and other animals: the independence of body mass and population energy‐use,” Biol. J. Linn. Soc., vol. 31, no. 3, pp. 193–246, 1987, doi: 10.1111/j.1095-8312.1987.tb01990.x.
	Mammal	Stephens et al. (2019)	Crocidura crossei	0.007	139.4	Carnivore		Mammal	PanTHERIA	Hylobates muelleri	5.93	10.2	Omnivore	543;610;730;1544;1547;1848;2344;2453;2454;2655;2660;2700		Mammal	Damuth (1987)	Reithrodontomys megalotis	0.016	1530	Herbivore	J. DAMUTH, “Interspecific allometry of population density in mammals and other animals: the independence of body mass and population energy‐use,” Biol. J. Linn. Soc., vol. 31, no. 3, pp. 193–246, 1987, doi: 10.1111/j.1095-8312.1987.tb01990.x.
	Mammal	Stephens et al. (2019)	Crocidura poensis	0.017	32.8	Carnivore		Mammal	PanTHERIA	Hylobates pileatus	5.6	23.7	Omnivore	208;543;610;1015;1167;1544;1547;1848;2344;2453;2655;2660;2700		Mammal	Damuth (1987)	Rhabdomys pumilio	0.044	224	Herbivore	J. DAMUTH, “Interspecific allometry of population density in mammals and other animals: the independence of body mass and population energy‐use,” Biol. J. Linn. Soc., vol. 31, no. 3, pp. 193–246, 1987, doi: 10.1111/j.1095-8312.1987.tb01990.x.
	Mammal	Stephens et al. (2019)	Crocuta crocuta	63.37	0.005	Carnivore		Mammal	PanTHERIA	Hylobates syndactylus	10.9	5	Omnivore	208;526;543;610;730;954;1297;1544;1547;1768;1848;2344;2453;2489;2493;2655;2660;2986		Mammal	Damuth (1987)	Rhinoceros sondaicus	997	0.12	Herbivore	J. DAMUTH, “Interspecific allometry of population density in mammals and other animals: the independence of body mass and population energy‐use,” Biol. J. Linn. Soc., vol. 31, no. 3, pp. 193–246, 1987, doi: 10.1111/j.1095-8312.1987.tb01990.x.
	Mammal	Stephens et al. (2019)	Crocuta crocuta	63.37	0.0059	Carnivore		Mammal	PanTHERIA	Hylomys suillus	0.062	155	Omnivore	678;1086;1297;1456;1946;1973;2507;2508;2655;2786;3093		Mammal	Damuth (1987)	Rhinoceros unicornis	1255	6.27	Herbivore	J. DAMUTH, “Interspecific allometry of population density in mammals and other animals: the independence of body mass and population energy‐use,” Biol. J. Linn. Soc., vol. 31, no. 3, pp. 193–246, 1987, doi: 10.1111/j.1095-8312.1987.tb01990.x.
	Mammal	Stephens et al. (2019)	Crocuta crocuta	63.37	0.0081	Carnivore		Mammal	PanTHERIA	Hylomys suillus	0.05761	156.67	Omnivore	678;1086;1297;1456;1946;1973;2507;2508;2655;2786;3093		Mammal	Damuth (1987)	Rhipidomys mastacalis	0.115	144	Herbivore	J. DAMUTH, “Interspecific allometry of population density in mammals and other animals: the independence of body mass and population energy‐use,” Biol. J. Linn. Soc., vol. 31, no. 3, pp. 193–246, 1987, doi: 10.1111/j.1095-8312.1987.tb01990.x.
	Mammal	Stephens et al. (2019)	Crocuta crocuta	63.37	0.009	Carnivore		Mammal	PanTHERIA	Hypsiprymnodon moschatus	0.536	240	Omnivore	955;1297;1760;1848;2655		Mammal	Damuth (1987)	Saccostomus campestris	0.045	870	Herbivore	J. DAMUTH, “Interspecific allometry of population density in mammals and other animals: the independence of body mass and population energy‐use,” Biol. J. Linn. Soc., vol. 31, no. 3, pp. 193–246, 1987, doi: 10.1111/j.1095-8312.1987.tb01990.x.
	Mammal	Stephens et al. (2019)	Crocuta crocuta	63.37	0.017	Carnivore		Mammal	PanTHERIA	Hypsiprymnodon moschatus	0.53425	239.99	Omnivore	955;1297;1760;1848;2655		Mammal	Damuth (1987)	Saguinus midas	0.315	33	Herbivore	J. DAMUTH, “Interspecific allometry of population density in mammals and other animals: the independence of body mass and population energy‐use,” Biol. J. Linn. Soc., vol. 31, no. 3, pp. 193–246, 1987, doi: 10.1111/j.1095-8312.1987.tb01990.x.
	Mammal	Stephens et al. (2019)	Crocuta crocuta	63.37	0.0181	Carnivore		Mammal	PanTHERIA	Hystrix indica	14.3	5.07	Omnivore	50;679;1297;1573;2151;2534;2585;2655		Mammal	Damuth (1987)	Saiga tatarica	42.5	0.8	Herbivore	J. DAMUTH, “Interspecific allometry of population density in mammals and other animals: the independence of body mass and population energy‐use,” Biol. J. Linn. Soc., vol. 31, no. 3, pp. 193–246, 1987, doi: 10.1111/j.1095-8312.1987.tb01990.x.
	Mammal	Stephens et al. (2019)	Crocuta crocuta	63.37	0.0359	Carnivore		Mammal	PanTHERIA	Hystrix indica	14.2986	5.11	Omnivore	50;679;1297;1573;2151;2534;2585;2655		Mammal	Damuth (1987)	Saimiri oerstedi	0.665	25	Herbivore	J. DAMUTH, “Interspecific allometry of population density in mammals and other animals: the independence of body mass and population energy‐use,” Biol. J. Linn. Soc., vol. 31, no. 3, pp. 193–246, 1987, doi: 10.1111/j.1095-8312.1987.tb01990.x.
	Mammal	Stephens et al. (2019)	Crocuta crocuta	63.37	0.045	Carnivore		Mammal	PanTHERIA	Irenomys tarsalis	0.0431	292	Omnivore	730;890;1297;1572;2008;2242;2655		Mammal	Damuth (1987)	Schoinobates volans	1.25	83	Herbivore	J. DAMUTH, “Interspecific allometry of population density in mammals and other animals: the independence of body mass and population energy‐use,” Biol. J. Linn. Soc., vol. 31, no. 3, pp. 193–246, 1987, doi: 10.1111/j.1095-8312.1987.tb01990.x.
	Mammal	Stephens et al. (2019)	Crocuta crocuta	63.37	0.087	Carnivore		Mammal	PanTHERIA	Irenomys tarsalis	0.04315	287.87	Omnivore	730;890;1297;1572;2008;2242;2655		Mammal	Damuth (1987)	Sciurus carolinensis	0.53	701	Herbivore	J. DAMUTH, “Interspecific allometry of population density in mammals and other animals: the independence of body mass and population energy‐use,” Biol. J. Linn. Soc., vol. 31, no. 3, pp. 193–246, 1987, doi: 10.1111/j.1095-8312.1987.tb01990.x.
	Mammal	Stephens et al. (2019)	Crocuta crocuta	63.37	0.11	Carnivore		Mammal	PanTHERIA	Isoodon auratus	0.425	173	Omnivore	899;955;1072;1412;1573;1760;2655;2681		Mammal	Damuth (1987)	Sciurus granatensis	0.275	45	Herbivore	J. DAMUTH, “Interspecific allometry of population density in mammals and other animals: the independence of body mass and population energy‐use,” Biol. J. Linn. Soc., vol. 31, no. 3, pp. 193–246, 1987, doi: 10.1111/j.1095-8312.1987.tb01990.x.
	Mammal	Stephens et al. (2019)	Crocuta crocuta	63.37	0.12	Carnivore		Mammal	PanTHERIA	Isoodon auratus	0.425	173.2	Omnivore	899;955;1072;1412;1573;1760;2655;2681		Mammal	Damuth (1987)	Sciurus griseus	0.68	431	Herbivore	J. DAMUTH, “Interspecific allometry of population density in mammals and other animals: the independence of body mass and population energy‐use,” Biol. J. Linn. Soc., vol. 31, no. 3, pp. 193–246, 1987, doi: 10.1111/j.1095-8312.1987.tb01990.x.
	Mammal	Stephens et al. (2019)	Crocuta crocuta	63.37	0.135	Carnivore		Mammal	PanTHERIA	Isoodon macrourus	1.51	70	Omnivore	543;955;977;1070;1071;1072;1073;1074;1151;1218;1219;1297;1412;1760;1822;1842;1848;1926;1946;1991;1993;2152;2484;2655;2682;2822		Mammal	Damuth (1987)	Sciurus langsdorffi	0.275	300	Herbivore	J. DAMUTH, “Interspecific allometry of population density in mammals and other animals: the independence of body mass and population energy‐use,” Biol. J. Linn. Soc., vol. 31, no. 3, pp. 193–246, 1987, doi: 10.1111/j.1095-8312.1987.tb01990.x.
	Mammal	Stephens et al. (2019)	Crocuta crocuta	63.37	0.14	Carnivore		Mammal	PanTHERIA	Isoodon obesulus	0.825	40	Omnivore	129;730;955;966;1070;1297;1412;1573;1760;1802;1803;1926;2107;2484;2655;2681;2838		Mammal	Damuth (1987)	Setonix brachyurus	3	511	Herbivore	http://scholar.google.co.uk/scholar_url?url=https://www.ibs.bialowieza.pl/g2/pdf/1614.pdf&hl=en&sa=X&ei=etjBYOH7JoXSmAGuvJ7YDw&scisig=AAGBfm3m0eAzjWrLJRycVc_ondiPNzofAQ&nossl=1&oi=scholarr
	Mammal	Stephens et al. (2019)	Crocuta crocuta	63.37	0.17	Carnivore		Mammal	PanTHERIA	Lagothrix lagotricha	6.27	10.7	Omnivore	208;543;730;890;905;1297;1544;1547;1577;1848;2145;2151;2251;2344;2371;2463;2488;2489;2493;2655;2660;2986		Mammal	Damuth (1987)	Setonix brachyurus	3	511	Herbivore	J. DAMUTH, “Interspecific allometry of population density in mammals and other animals: the independence of body mass and population energy‐use,” Biol. J. Linn. Soc., vol. 31, no. 3, pp. 193–246, 1987, doi: 10.1111/j.1095-8312.1987.tb01990.x.
	Mammal	Stephens et al. (2019)	Crocuta crocuta	63.37	0.176	Carnivore		Mammal	PanTHERIA	Lagothrix lagotricha	6.26369	10.72	Omnivore	208;543;730;890;905;1297;1544;1547;1577;1848;2145;2151;2251;2344;2371;2463;2488;2489;2493;2655;2660;2986		Mammal	Damuth (1987)	Sigmodon fulviventer	0.12	1460	Herbivore	J. DAMUTH, “Interspecific allometry of population density in mammals and other animals: the independence of body mass and population energy‐use,” Biol. J. Linn. Soc., vol. 31, no. 3, pp. 193–246, 1987, doi: 10.1111/j.1095-8312.1987.tb01990.x.
	Mammal	Stephens et al. (2019)	Crocuta crocuta	63.37	0.2	Carnivore		Mammal	PanTHERIA	Lemur catta	2.64	215	Omnivore	208;543;730;1015;1046;1048;1167;1261;1297;1544;1546;1547;1848;2041;2151;2344;2428;2489;2493;2655;2660;2986;3086		Mammal	Damuth (1987)	Sigmodon hispidus	0.129	2220	Herbivore	J. DAMUTH, “Interspecific allometry of population density in mammals and other animals: the independence of body mass and population energy‐use,” Biol. J. Linn. Soc., vol. 31, no. 3, pp. 193–246, 1987, doi: 10.1111/j.1095-8312.1987.tb01990.x.
	Mammal	Stephens et al. (2019)	Crocuta crocuta	63.37	0.212	Carnivore		Mammal	PanTHERIA	Leontopithecus rosalia	0.593	4.13	Omnivore	208;543;730;851;890;905;1125;1297;1544;1547;1611;1628;1629;2151;2344;2489;2493;2655;2660;2986		Mammal	Damuth (1987)	Sigmomys alstoni	0.05	50	Herbivore	J. DAMUTH, “Interspecific allometry of population density in mammals and other animals: the independence of body mass and population energy‐use,” Biol. J. Linn. Soc., vol. 31, no. 3, pp. 193–246, 1987, doi: 10.1111/j.1095-8312.1987.tb01990.x.
	Mammal	Stephens et al. (2019)	Crocuta crocuta	63.37	0.225	Carnivore		Mammal	PanTHERIA	Leontopithecus rosalia	0.59252	4.07	Omnivore	208;543;730;851;890;905;1125;1297;1544;1547;1611;1628;1629;2151;2344;2489;2493;2655;2660;2986		Mammal	Damuth (1987)	Spermophilus armatus	0.35	5130	Herbivore	J. DAMUTH, “Interspecific allometry of population density in mammals and other animals: the independence of body mass and population energy‐use,” Biol. J. Linn. Soc., vol. 31, no. 3, pp. 193–246, 1987, doi: 10.1111/j.1095-8312.1987.tb01990.x.
	Mammal	Stephens et al. (2019)	Crocuta crocuta	63.37	0.23	Carnivore		Mammal	PanTHERIA	Lepilemur edwardsi	0.822	69.9	Omnivore	511;1048;1261;1544;1547;2151;2655;2972;2973		Mammal	Damuth (1987)	Spermophilus franklini	0.5	500	Herbivore	J. DAMUTH, “Interspecific allometry of population density in mammals and other animals: the independence of body mass and population energy‐use,” Biol. J. Linn. Soc., vol. 31, no. 3, pp. 193–246, 1987, doi: 10.1111/j.1095-8312.1987.tb01990.x.
	Mammal	Stephens et al. (2019)	Crocuta crocuta	63.37	0.256	Carnivore		Mammal	PanTHERIA	Lepilemur edwardsi	0.82158	70.98	Omnivore	511;1048;1261;1544;1547;2151;2655;2972;2973		Mammal	Damuth (1987)	Spermophilus richardsonii	0.351	3280	Herbivore	J. DAMUTH, “Interspecific allometry of population density in mammals and other animals: the independence of body mass and population energy‐use,” Biol. J. Linn. Soc., vol. 31, no. 3, pp. 193–246, 1987, doi: 10.1111/j.1095-8312.1987.tb01990.x.
	Mammal	Stephens et al. (2019)	Crocuta crocuta	63.37	0.2889	Carnivore		Mammal	PanTHERIA	Lepilemur microdon	0.957	36.1	Omnivore	511;1048;1261;1544;2151;2655		Mammal	Damuth (1987)	Spermophilus spilosoma	0.107	105	Herbivore	J. DAMUTH, “Interspecific allometry of population density in mammals and other animals: the independence of body mass and population energy‐use,” Biol. J. Linn. Soc., vol. 31, no. 3, pp. 193–246, 1987, doi: 10.1111/j.1095-8312.1987.tb01990.x.
	Mammal	Stephens et al. (2019)	Crocuta crocuta	63.37	0.32	Carnivore		Mammal	PanTHERIA	Lepilemur microdon	0.95233	36.05	Omnivore	511;1048;1261;1544;2151;2655		Mammal	Damuth (1987)	Spermophilus tridecemlineatus	0.2	318	Herbivore	J. DAMUTH, “Interspecific allometry of population density in mammals and other animals: the independence of body mass and population energy‐use,” Biol. J. Linn. Soc., vol. 31, no. 3, pp. 193–246, 1987, doi: 10.1111/j.1095-8312.1987.tb01990.x.
	Mammal	Stephens et al. (2019)	Crocuta crocuta	63.37	0.335	Carnivore		Mammal	PanTHERIA	Leptonychotes weddellii	400	0.12	Omnivore	367;543;890;1297;1763;2151;2655;2986		Mammal	Damuth (1987)	Spermophilus undulatus	0.8	330	Herbivore	J. DAMUTH, “Interspecific allometry of population density in mammals and other animals: the independence of body mass and population energy‐use,” Biol. J. Linn. Soc., vol. 31, no. 3, pp. 193–246, 1987, doi: 10.1111/j.1095-8312.1987.tb01990.x.
	Mammal	Stephens et al. (2019)	Crocuta crocuta	63.37	0.34	Carnivore		Mammal	PanTHERIA	Liomys salvini	0.042	578	Omnivore	558;730;981;982;1297;1822;1849;2151;2655		Mammal	Damuth (1987)	Stochomys longicaudatus	0.071	94	Herbivore	J. DAMUTH, “Interspecific allometry of population density in mammals and other animals: the independence of body mass and population energy‐use,” Biol. J. Linn. Soc., vol. 31, no. 3, pp. 193–246, 1987, doi: 10.1111/j.1095-8312.1987.tb01990.x.
	Mammal	Stephens et al. (2019)	Crocuta crocuta	63.37	0.36	Carnivore		Mammal	PanTHERIA	Liomys salvini	0.04199	574.02	Omnivore	558;730;981;982;1297;1822;1849;2151;2655		Mammal	Damuth (1987)	Sundasciurus tenuis	0.1	23	Herbivore	J. DAMUTH, “Interspecific allometry of population density in mammals and other animals: the independence of body mass and population energy‐use,” Biol. J. Linn. Soc., vol. 31, no. 3, pp. 193–246, 1987, doi: 10.1111/j.1095-8312.1987.tb01990.x.
	Mammal	Stephens et al. (2019)	Crocuta crocuta	63.37	0.4	Carnivore		Mammal	PanTHERIA	Lophocebus albigena	7.36	14.9	Omnivore	208;543;730;904;1297;1347;1544;1547;1611;1763;1767;1848;1979;2151;2344;2463;2489;2493;2655;2660;2878;2986		Mammal	Damuth (1987)	Sus scrofa	55.3	2.84	Herbivore	J. DAMUTH, “Interspecific allometry of population density in mammals and other animals: the independence of body mass and population energy‐use,” Biol. J. Linn. Soc., vol. 31, no. 3, pp. 193–246, 1987, doi: 10.1111/j.1095-8312.1987.tb01990.x.
	Mammal	Stephens et al. (2019)	Crocuta crocuta	63.37	0.483	Carnivore		Mammal	PanTHERIA	Lophocebus albigena	7.41871	14.86	Omnivore	208;543;730;904;1297;1347;1544;1547;1611;1763;1767;1848;1979;2344;2463;2489;2493;2655;2660;2878;2986		Mammal	Damuth (1987)	Sylvicapra grimmia	11.3	1.53	Herbivore	J. DAMUTH, “Interspecific allometry of population density in mammals and other animals: the independence of body mass and population energy‐use,” Biol. J. Linn. Soc., vol. 31, no. 3, pp. 193–246, 1987, doi: 10.1111/j.1095-8312.1987.tb01990.x.
	Mammal	Stephens et al. (2019)	Crocuta crocuta	63.37	0.493	Carnivore		Mammal	PanTHERIA	Loris tardigradus	0.249	72.8	Omnivore	208;223;511;543;730;1015;1297;1544;1547;1577;1848;2151;2344;2489;2493;2511;2655;2660;2986		Mammal	Damuth (1987)	Sylvilagus auduboni	0.854	35.4	Herbivore	J. DAMUTH, “Interspecific allometry of population density in mammals and other animals: the independence of body mass and population energy‐use,” Biol. J. Linn. Soc., vol. 31, no. 3, pp. 193–246, 1987, doi: 10.1111/j.1095-8312.1987.tb01990.x.
	Mammal	Stephens et al. (2019)	Crocuta crocuta	63.37	0.588	Carnivore		Mammal	PanTHERIA	Loris tardigradus	0.24922	72.29	Omnivore	208;223;511;543;730;1015;1297;1544;1547;1577;1848;2151;2344;2489;2493;2511;2655;2660;2986		Mammal	Damuth (1987)	Sylvilagus bachmani	0.692	554	Herbivore	J. DAMUTH, “Interspecific allometry of population density in mammals and other animals: the independence of body mass and population energy‐use,” Biol. J. Linn. Soc., vol. 31, no. 3, pp. 193–246, 1987, doi: 10.1111/j.1095-8312.1987.tb01990.x.
	Mammal	Stephens et al. (2019)	Crocuta crocuta	63.37	0.591	Carnivore		Mammal	PanTHERIA	Loxodontomys micropus	0.07076	227.64	Omnivore	424;730;890;1297;1822;2008;2242;2655		Mammal	Damuth (1987)	Sylvilagus floridanus	1.13	588	Herbivore	J. DAMUTH, “Interspecific allometry of population density in mammals and other animals: the independence of body mass and population energy‐use,” Biol. J. Linn. Soc., vol. 31, no. 3, pp. 193–246, 1987, doi: 10.1111/j.1095-8312.1987.tb01990.x.
	Mammal	Stephens et al. (2019)	Crocuta crocuta	63.37	0.598	Carnivore		Mammal	PanTHERIA	Macaca fascicularis	4.59	50	Omnivore	208;543;679;730;1297;1347;1544;1547;1577;1763;1767;1848;1979;2151;2344;2489;2493;2655;2660;2915;2986		Mammal	Damuth (1987)	Sylvilagus nuttalli	1.02	68.8	Herbivore	J. DAMUTH, “Interspecific allometry of population density in mammals and other animals: the independence of body mass and population energy‐use,” Biol. J. Linn. Soc., vol. 31, no. 3, pp. 193–246, 1987, doi: 10.1111/j.1095-8312.1987.tb01990.x.
	Mammal	Stephens et al. (2019)	Crocuta crocuta	63.37	0.82	Carnivore		Mammal	PanTHERIA	Macaca fascicularis	4.56932	49.99	Omnivore	208;543;679;730;1297;1347;1544;1547;1577;1763;1767;1848;1979;2151;2344;2489;2493;2655;2660;2915;2986		Mammal	Damuth (1987)	Symphalangus syndactylus	10.7	5.2	Herbivore	J. DAMUTH, “Interspecific allometry of population density in mammals and other animals: the independence of body mass and population energy‐use,” Biol. J. Linn. Soc., vol. 31, no. 3, pp. 193–246, 1987, doi: 10.1111/j.1095-8312.1987.tb01990.x.
	Mammal	Stephens et al. (2019)	Crocuta crocuta	63.37	1.8419	Carnivore		Mammal	PanTHERIA	Macaca fuscata	10.1	30.2	Omnivore	208;543;1015;1297;1544;1547;1611;1763;1767;1848;2142;2338;2344;2489;2493;2655;2660;2986;3064		Mammal	Damuth (1987)	Synaptomys cooperi	0.027	1850	Herbivore	J. DAMUTH, “Interspecific allometry of population density in mammals and other animals: the independence of body mass and population energy‐use,” Biol. J. Linn. Soc., vol. 31, no. 3, pp. 193–246, 1987, doi: 10.1111/j.1095-8312.1987.tb01990.x.
	Mammal	Stephens et al. (2019)	Crocuta crocuta	63.37	1.878	Carnivore		Mammal	PanTHERIA	Macaca fuscata	10.1148	30.19	Omnivore	208;543;1015;1297;1544;1547;1611;1763;1767;1848;2142;2338;2344;2489;2493;2655;2660;2986;3064		Mammal	Damuth (1987)	Syncerus caffer	544	3.81	Herbivore	J. DAMUTH, “Interspecific allometry of population density in mammals and other animals: the independence of body mass and population energy‐use,” Biol. J. Linn. Soc., vol. 31, no. 3, pp. 193–246, 1987, doi: 10.1111/j.1095-8312.1987.tb01990.x.
	Mammal	Stephens et al. (2019)	Crocuta crocuta	63.37	2.159	Carnivore		Mammal	PanTHERIA	Macaca nemestrina	7.87	18.9	Omnivore	208;543;730;1015;1297;1544;1547;1577;1763;1767;1848;1979;2151;2344;2489;2493;2655;2660;2986;3086		Mammal	Damuth (1987)	Tachyoryctes splendens	0.2	3822	Herbivore	J. DAMUTH, “Interspecific allometry of population density in mammals and other animals: the independence of body mass and population energy‐use,” Biol. J. Linn. Soc., vol. 31, no. 3, pp. 193–246, 1987, doi: 10.1111/j.1095-8312.1987.tb01990.x.
	Mammal	Stephens et al. (2019)	Crocuta crocuta	63.37	2.182	Carnivore		Mammal	PanTHERIA	Macaca silenus	6	1.01	Omnivore	208;543;899;927;1297;1544;1547;1848;1979;2151;2344;2493;2626;2655;2660;2986		Mammal	Damuth (1987)	Tamias striatus	0.097	2060	Herbivore	J. DAMUTH, “Interspecific allometry of population density in mammals and other animals: the independence of body mass and population energy‐use,” Biol. J. Linn. Soc., vol. 31, no. 3, pp. 193–246, 1987, doi: 10.1111/j.1095-8312.1987.tb01990.x.
	Mammal	Stephens et al. (2019)	Crocuta crocuta	63.37	2.537	Carnivore		Mammal	PanTHERIA	Macaca sylvanus	11.5	12.5	Omnivore	208;543;704;730;765;766;927;1297;1347;1544;1547;1611;1763;1767;1848;1976;1979;2344;2489;2493;2655;2660;2986		Mammal	Damuth (1987)	Tamiasciurus hudsonicus	0.207	148	Herbivore	J. DAMUTH, “Interspecific allometry of population density in mammals and other animals: the independence of body mass and population energy‐use,” Biol. J. Linn. Soc., vol. 31, no. 3, pp. 193–246, 1987, doi: 10.1111/j.1095-8312.1987.tb01990.x.
	Mammal	Stephens et al. (2019)	Cryptoprocta ferox	9.5	0.26	Carnivore		Mammal	PanTHERIA	Macrotis lagotis	1.23	8	Omnivore	123;511;543;955;1015;1072;1219;1297;1412;1760;1822;1926;1946;2655;2679;2680;2682		Mammal	Damuth (1987)	Tapirus bairdii	300	0.63	Herbivore	J. DAMUTH, “Interspecific allometry of population density in mammals and other animals: the independence of body mass and population energy‐use,” Biol. J. Linn. Soc., vol. 31, no. 3, pp. 193–246, 1987, doi: 10.1111/j.1095-8312.1987.tb01990.x.
	Mammal	Stephens et al. (2019)	Dasypus novemcinctus	3.94901	21.9	Carnivore		Mammal	PanTHERIA	Mandrillus sphinx	16.8	21.4	Omnivore	208;543;899;904;1297;1544;1547;1763;1767;1848;2344;2489;2493;2655;2660;2878;2986		Mammal	Damuth (1987)	Tapirus terrestris	175	0.8	Herbivore	J. DAMUTH, “Interspecific allometry of population density in mammals and other animals: the independence of body mass and population energy‐use,” Biol. J. Linn. Soc., vol. 31, no. 3, pp. 193–246, 1987, doi: 10.1111/j.1095-8312.1987.tb01990.x.
	Mammal	Stephens et al. (2019)	Felis concolor	37	0.1	Carnivore		Mammal	PanTHERIA	Marmosa murina	0.0366	56.6	Omnivore	730;889;890;905;955;1297;2151;2655		Mammal	Damuth (1987)	Tatera kempii	0.101	725	Herbivore	J. DAMUTH, “Interspecific allometry of population density in mammals and other animals: the independence of body mass and population energy‐use,” Biol. J. Linn. Soc., vol. 31, no. 3, pp. 193–246, 1987, doi: 10.1111/j.1095-8312.1987.tb01990.x.
	Mammal	Stephens et al. (2019)	Felis pardalis	10.46	0.8	Carnivore		Mammal	PanTHERIA	Marmosa murina	0.03628	55.8	Omnivore	730;889;890;905;955;1297;2151;2655		Mammal	Damuth (1987)	Taterillus gracilis	0.051	528	Herbivore	J. DAMUTH, “Interspecific allometry of population density in mammals and other animals: the independence of body mass and population energy‐use,” Biol. J. Linn. Soc., vol. 31, no. 3, pp. 193–246, 1987, doi: 10.1111/j.1095-8312.1987.tb01990.x.
	Mammal	Stephens et al. (2019)	Galago demidovii	0.06	47.3	Carnivore		Mammal	PanTHERIA	Marmosa robinsoni	0.0617	186	Omnivore	730;889;890;905;955;1297;1412;1760;1773;1822;1876;2151;2158;2159;2655		Mammal	Damuth (1987)	Taterillus pygargus	0.062	550	Herbivore	J. DAMUTH, “Interspecific allometry of population density in mammals and other animals: the independence of body mass and population energy‐use,” Biol. J. Linn. Soc., vol. 31, no. 3, pp. 193–246, 1987, doi: 10.1111/j.1095-8312.1987.tb01990.x.
	Mammal	Stephens et al. (2019)	Galago elegantulus	0.3	20	Carnivore		Mammal	PanTHERIA	Marmosa robinsoni	0.06057	189.03	Omnivore	730;889;890;905;955;1297;1412;1760;1773;1822;1876;2151;2158;2159;2655		Mammal	Damuth (1987)	Taurotragus oryx	453	0.345	Herbivore	J. DAMUTH, “Interspecific allometry of population density in mammals and other animals: the independence of body mass and population energy‐use,” Biol. J. Linn. Soc., vol. 31, no. 3, pp. 193–246, 1987, doi: 10.1111/j.1095-8312.1987.tb01990.x.
	Mammal	Stephens et al. (2019)	Galicris virrata	2.91	2.4	Carnivore		Mammal	PanTHERIA	Marmosops fuscatus	0.046	89.8	Omnivore	680;730;889;905;1297;2655		Mammal	Damuth (1987)	Tayassu tajacu	21.7	7.46	Herbivore	J. DAMUTH, “Interspecific allometry of population density in mammals and other animals: the independence of body mass and population energy‐use,” Biol. J. Linn. Soc., vol. 31, no. 3, pp. 193–246, 1987, doi: 10.1111/j.1095-8312.1987.tb01990.x.
	Mammal	Stephens et al. (2019)	Galictis cuja	1	1	Carnivore		Mammal	PanTHERIA	Marmosops fuscatus	0.04515	88.57	Omnivore	680;730;889;905;1297;2655		Mammal	Damuth (1987)	Thamnomys dolichurus	0.042	343	Herbivore	J. DAMUTH, “Interspecific allometry of population density in mammals and other animals: the independence of body mass and population energy‐use,” Biol. J. Linn. Soc., vol. 31, no. 3, pp. 193–246, 1987, doi: 10.1111/j.1095-8312.1987.tb01990.x.
	Mammal	Stephens et al. (2019)	Genetta victoriae	3.5	0.4	Carnivore		Mammal	PanTHERIA	Marmosops parvidens	0.015	14.4	Omnivore	889;890;905;1297;2291;2655		Mammal	Damuth (1987)	Theropithecus gelada	17.1	69.5	Herbivore	J. DAMUTH, “Interspecific allometry of population density in mammals and other animals: the independence of body mass and population energy‐use,” Biol. J. Linn. Soc., vol. 31, no. 3, pp. 193–246, 1987, doi: 10.1111/j.1095-8312.1987.tb01990.x.
	Mammal	Stephens et al. (2019)	Graphiurus murinus	0.023	25	Carnivore		Mammal	PanTHERIA	Marmota monax	3.88	137	Omnivore	32;116;471;617;763;1192;1297;1394;1395;1573;1577;1715;1822;1849;1977;2249;2655;2664;2665;2784		Mammal	Damuth (1987)	Thomomys bottae	0.154	2200	Herbivore	J. DAMUTH, “Interspecific allometry of population density in mammals and other animals: the independence of body mass and population energy‐use,” Biol. J. Linn. Soc., vol. 31, no. 3, pp. 193–246, 1987, doi: 10.1111/j.1095-8312.1987.tb01990.x.
	Mammal	Stephens et al. (2019)	Helogale parvula	0.2818	5	Carnivore		Mammal	PanTHERIA	Marmota monax	3.88093	136.7	Omnivore	32;116;471;617;763;1192;1297;1394;1395;1573;1577;1715;1822;1849;1977;2249;2655;2664;2665;2784		Mammal	Damuth (1987)	Thomomys talpoides	0.093	2480	Herbivore	J. DAMUTH, “Interspecific allometry of population density in mammals and other animals: the independence of body mass and population energy‐use,” Biol. J. Linn. Soc., vol. 31, no. 3, pp. 193–246, 1987, doi: 10.1111/j.1095-8312.1987.tb01990.x.
	Mammal	Stephens et al. (2019)	Helogale parvula	0.2818	8	Carnivore		Mammal	PanTHERIA	Martes zibellina	1.17	0.07	Omnivore	543;1113;1297;2620;2655		Mammal	Damuth (1987)	Tragelaphus angasi	90.6	0.209	Herbivore	J. DAMUTH, “Interspecific allometry of population density in mammals and other animals: the independence of body mass and population energy‐use,” Biol. J. Linn. Soc., vol. 31, no. 3, pp. 193–246, 1987, doi: 10.1111/j.1095-8312.1987.tb01990.x.
	Mammal	Stephens et al. (2019)	Herpestes javanicus	0.75	13	Carnivore		Mammal	PanTHERIA	Mastomys natalensis	0.0561	1720	Omnivore	456;1573;1584;1798;1822;2655;3054		Mammal	Damuth (1987)	Tragelaphus imberbis	110	0.182	Herbivore	J. DAMUTH, “Interspecific allometry of population density in mammals and other animals: the independence of body mass and population energy‐use,” Biol. J. Linn. Soc., vol. 31, no. 3, pp. 193–246, 1987, doi: 10.1111/j.1095-8312.1987.tb01990.x.
	Mammal	Stephens et al. (2019)	Herpestes javanicus	0.75	23	Carnivore		Mammal	PanTHERIA	Mastomys natalensis	0.04185	1305.24	Omnivore	456;584;730;774;1244;1297;1573;1584;1798;1822;1975;2112;2361;2655;2815;3054		Mammal	Damuth (1987)	Tragelaphus scriptus	40.8	10.3	Herbivore	J. DAMUTH, “Interspecific allometry of population density in mammals and other animals: the independence of body mass and population energy‐use,” Biol. J. Linn. Soc., vol. 31, no. 3, pp. 193–246, 1987, doi: 10.1111/j.1095-8312.1987.tb01990.x.
	Mammal	Stephens et al. (2019)	Herpestes javanicus	0.75	28.5	Carnivore		Mammal	PanTHERIA	Melursus ursinus	98.9	0.14	Omnivore	367;543;679;730;1113;1297;1573;1822;2655		Mammal	Damuth (1987)	Tragelaphus spekei	74.8	110	Herbivore	J. DAMUTH, “Interspecific allometry of population density in mammals and other animals: the independence of body mass and population energy‐use,” Biol. J. Linn. Soc., vol. 31, no. 3, pp. 193–246, 1987, doi: 10.1111/j.1095-8312.1987.tb01990.x.
	Mammal	Stephens et al. (2019)	Leopardus colocolo	3.5	0.74	Carnivore		Mammal	PanTHERIA	Melursus ursinus	100	0.13	Omnivore	367;543;730;1113;1297;1573;2655		Mammal	Damuth (1987)	Tragelaphus strepsiceros	171	1.79	Herbivore	J. DAMUTH, “Interspecific allometry of population density in mammals and other animals: the independence of body mass and population energy‐use,” Biol. J. Linn. Soc., vol. 31, no. 3, pp. 193–246, 1987, doi: 10.1111/j.1095-8312.1987.tb01990.x.
	Mammal	Stephens et al. (2019)	Leopardus colocolo	3.5	0.79	Carnivore		Mammal	PanTHERIA	Mephitis mephitis	2.4	8.21	Omnivore	367;543;730;966;1113;1297;1573;2338;2620;2655;2986		Mammal	Damuth (1987)	Tragulus memmina	3.2	3.1	Herbivore	J. DAMUTH, “Interspecific allometry of population density in mammals and other animals: the independence of body mass and population energy‐use,” Biol. J. Linn. Soc., vol. 31, no. 3, pp. 193–246, 1987, doi: 10.1111/j.1095-8312.1987.tb01990.x.
	Mammal	Stephens et al. (2019)	Leopardus jacobita	4.5	0.07	Carnivore		Mammal	PanTHERIA	Mephitis mephitis	2.39999	8.15	Omnivore	367;543;730;966;1113;1297;1573;2338;2620;2655;2986		Mammal	Damuth (1987)	Trichosurus caninus	2.8	150	Herbivore	J. DAMUTH, “Interspecific allometry of population density in mammals and other animals: the independence of body mass and population energy‐use,” Biol. J. Linn. Soc., vol. 31, no. 3, pp. 193–246, 1987, doi: 10.1111/j.1095-8312.1987.tb01990.x.
	Mammal	Stephens et al. (2019)	Leopardus jacobita	4.5	0.12	Carnivore		Mammal	PanTHERIA	Metachirus nudicaudatus	0.367	25.6	Omnivore	543;569;730;889;890;905;955;1297;1412;1425;1822;2151;2431;2545;2655		Mammal	Damuth (1987)	Trichosurus vulpecula	2.08	75	Herbivore	J. DAMUTH, “Interspecific allometry of population density in mammals and other animals: the independence of body mass and population energy‐use,” Biol. J. Linn. Soc., vol. 31, no. 3, pp. 193–246, 1987, doi: 10.1111/j.1095-8312.1987.tb01990.x.
	Mammal	Stephens et al. (2019)	Leopardus pardalis	11.88	0.0167	Carnivore		Mammal	PanTHERIA	Metachirus nudicaudatus	0.36377	25.59	Omnivore	543;569;730;889;890;905;955;1297;1412;1425;1822;2151;2431;2545;2655		Mammal	Damuth (1987)	Uranomys ruddi	0.034	214	Herbivore	J. DAMUTH, “Interspecific allometry of population density in mammals and other animals: the independence of body mass and population energy‐use,” Biol. J. Linn. Soc., vol. 31, no. 3, pp. 193–246, 1987, doi: 10.1111/j.1095-8312.1987.tb01990.x.
	Mammal	Stephens et al. (2019)	Leopardus pardalis	11.88	0.0298	Carnivore		Mammal	PanTHERIA	Microcebus coquereli	0.328	109	Omnivore	511;543;730;1046;1048;1261;1297;1544;1547;1848;2041;2151;2344;2428;2493;2511;2655;2660;2705;2986		Mammal	Damuth (1987)	Vicugna vicugna	47.5	3.5	Herbivore	J. DAMUTH, “Interspecific allometry of population density in mammals and other animals: the independence of body mass and population energy‐use,” Biol. J. Linn. Soc., vol. 31, no. 3, pp. 193–246, 1987, doi: 10.1111/j.1095-8312.1987.tb01990.x.
	Mammal	Stephens et al. (2019)	Leopardus pardalis	11.88	0.0617	Carnivore		Mammal	PanTHERIA	Microcebus murinus	0.0666	461	Omnivore	208;511;543;730;1015;1046;1048;1167;1261;1297;1544;1545;1547;1611;1848;2041;2151;2256;2344;2428;2489;2493;2511;2560;2655;2660;2986		Mammal	Damuth (1987)	Vombatus ursinus	225	11	Herbivore	J. DAMUTH, “Interspecific allometry of population density in mammals and other animals: the independence of body mass and population energy‐use,” Biol. J. Linn. Soc., vol. 31, no. 3, pp. 193–246, 1987, doi: 10.1111/j.1095-8312.1987.tb01990.x.
	Mammal	Stephens et al. (2019)	Leopardus pardalis	11.88	0.0686	Carnivore		Mammal	PanTHERIA	Microcebus rufus	0.0485	168	Omnivore	543;1046;1048;1261;1297;1544;1547;1848;2151;2344;2511;2655		Mammal	Damuth (1987)	Wallabia agilis	10	20	Herbivore	J. DAMUTH, “Interspecific allometry of population density in mammals and other animals: the independence of body mass and population energy‐use,” Biol. J. Linn. Soc., vol. 31, no. 3, pp. 193–246, 1987, doi: 10.1111/j.1095-8312.1987.tb01990.x.
	Mammal	Stephens et al. (2019)	Leopardus pardalis	11.88	0.113	Carnivore		Mammal	PanTHERIA	Microcebus rufus	0.04839	167.8	Omnivore	543;1046;1048;1261;1297;1544;1547;1848;2151;2344;2511;2655		Mammal	Damuth (1987)	Zapus hudsonicus	0.018	6430	Herbivore	J. DAMUTH, “Interspecific allometry of population density in mammals and other animals: the independence of body mass and population energy‐use,” Biol. J. Linn. Soc., vol. 31, no. 3, pp. 193–246, 1987, doi: 10.1111/j.1095-8312.1987.tb01990.x.
	Mammal	Stephens et al. (2019)	Leopardus pardalis	11.88	0.14	Carnivore		Mammal	PanTHERIA	Microtus ochrogaster	0.0425	9110	Omnivore	652;730;784;786;960;1061;1102;1209;1211;1278;1297;1332;1490;1573;1822;1892;1932;1949;2005;2655;2703;2783;2964;3112		Mammal	Damuth (1987)	Zapus princeps	0.029	330	Herbivore	J. DAMUTH, “Interspecific allometry of population density in mammals and other animals: the independence of body mass and population energy‐use,” Biol. J. Linn. Soc., vol. 31, no. 3, pp. 193–246, 1987, doi: 10.1111/j.1095-8312.1987.tb01990.x.
	Mammal	Stephens et al. (2019)	Leopardus pardalis	11.88	0.141	Carnivore		Mammal	PanTHERIA	Microtus ochrogaster	0.0425	8990.59	Omnivore	652;730;784;786;960;1061;1102;1209;1211;1278;1297;1332;1490;1573;1822;1892;1932;1949;2005;2655;2703;2783;2964;3112		Mammal	Damuth (1987)	Zygodontomys brevicauda	0.056	279	Herbivore	J. DAMUTH, “Interspecific allometry of population density in mammals and other animals: the independence of body mass and population energy‐use,” Biol. J. Linn. Soc., vol. 31, no. 3, pp. 193–246, 1987, doi: 10.1111/j.1095-8312.1987.tb01990.x.
	Mammal	Stephens et al. (2019)	Leopardus pardalis	11.88	0.142	Carnivore		Mammal	PanTHERIA	Microtus pennsylvanicus	0.0425	2550	Omnivore	72;142;184;293;373;412;693;730;786;810;1061;1099;1100;1116;1124;1230;1234;1266;1297;1332;1444;1519;1573;1790;1822;1831;1849;1949;1955;22442245;2341;2410;2481;2655;2837;2979;3094;3112		Mammal	PanTHERIA	Addax nasomaculatus	94.7	0.06	herbivore	511;543;899;1297;1525;1848;2655;2693
	Mammal	Stephens et al. (2019)	Leopardus pardalis	11.88	0.156	Carnivore		Mammal	PanTHERIA	Microtus pennsylvanicus	0.04253	2537.98	Omnivore	72;142;184;293;373;412;693;730;786;810;1061;1099;1100;1116;1124;1230;1234;1266;1297;1332;1444;1519;1573;1790;1822;1831;1849;1949;1955;22442245;2341;2410;2481;2655;2837;2979;3094;3112		Mammal	PanTHERIA	Aepyceros melampus	52.3	13	herbivore	543;730;854;869;1297;1525;1573;1763;1848;2338;2620;2629;2655;2693;3057
	Mammal	Stephens et al. (2019)	Leopardus pardalis	11.88	0.209	Carnivore		Mammal	PanTHERIA	Miopithecus talapoin	1.25	42.1	Omnivore	208;543;730;904;1297;1347;1544;1547;1611;1763;1767;1848;2344;2463;2489;2493;2655;2660;2986		Mammal	PanTHERIA	Aepyceros melampus	52.5917	13.36	herbivore	543;730;854;869;1297;1525;1573;1763;1848;2338;2620;2629;2655;2693;3057
	Mammal	Stephens et al. (2019)	Leopardus pardalis	11.88	0.214	Carnivore		Mammal	PanTHERIA	Miopithecus talapoin	1.24886	42.07	Omnivore	208;543;730;904;1297;1347;1544;1547;1611;1763;1767;1848;2344;2463;2489;2493;2655;2660;2986		Mammal	PanTHERIA	Agouti paca	8.18	49	herbivore	543;730;905;1297;1627;1822;2151;2252;2431;2655
	Mammal	Stephens et al. (2019)	Leopardus pardalis	11.88	0.372	Carnivore		Mammal	PanTHERIA	Mirza coquereli	0.3265	107.17	Omnivore	511;543;730;1046;1048;1261;1297;1544;1547;1848;2041;2151;2344;2428;2493;2511;2655;2660;2705;2986		Mammal	PanTHERIA	Ailuropoda melanoleuca	118	0.18	herbivore	543;679;730;1113;1297;1573;2655
	Mammal	Stephens et al. (2019)	Leopardus pardalis	11.88	0.453	Carnivore		Mammal	PanTHERIA	Mogera wogura	0.0679	5000	Omnivore	1280;2131;2528;2529;2741;3107		Mammal	PanTHERIA	Ailuropoda melanoleuca	118	0.18	herbivore	543;679;730;1113;1297;1573;2655
	Mammal	Stephens et al. (2019)	Leopardus pardalis	11.88	0.517	Carnivore		Mammal	PanTHERIA	Mogera wogura	0.09688	4999.99	Omnivore	1280;2131;2528;2529;2741;3107		Mammal	PanTHERIA	Alcelaphus buselaphus	164	3.39	herbivore	543;730;869;1297;1525;1573;1763;1848;2629;2655;2693;2986
	Mammal	Stephens et al. (2019)	Leopardus pardalis	11.88	0.8	Carnivore		Mammal	PanTHERIA	Monodelphis brevicaudata	0.0799	49	Omnivore	730;889;905;955;1297;1412;1773;1822;2151;2159;2655		Mammal	PanTHERIA	Alcelaphus buselaphus	160.938	3.65	herbivore	543;730;869;1297;1525;1573;1763;1848;2629;2655;2693;2986
	Mammal	Stephens et al. (2019)	Lontra provocax	7.5	0.71	Carnivore		Mammal	PanTHERIA	Monodelphis brevicaudata	0.07884	49.81	Omnivore	730;889;905;955;1297;1412;1773;1822;2151;2159;2655		Mammal	PanTHERIA	Alcelaphus lichtensteinii	168.696	1.71	herbivore	869;1297;1525;1848;2629;2655;2693
	Mammal	Stephens et al. (2019)	Lontra provocax	7.5	0.75	Carnivore		Mammal	PanTHERIA	Monodelphis dimidiata	0.0452	200	Omnivore	256;513;889;890;955;1131;1297;1760;2151;2655		Mammal	PanTHERIA	Alces alces	461.901	0.4	herbivore	543;653;730;1013;1297;1418;1555;1573;1763;2525;2573;2620;2655;2890;2986;3009;3010
	Mammal	Stephens et al. (2019)	Lontra provocax	7.5	5	Carnivore		Mammal	PanTHERIA	Mus minutoides	0.00644	92.6	Omnivore	456;543;730;904;1297;1584;1798;1822;2121;2655;3054		Mammal	PanTHERIA	Alces alces	481	0.4	herbivore	495;543;653;730;1013;1297;1404;1418;1555;1573;1763;2525;2573;2620;2655;2718;2890;2986;3009;3010
	Mammal	Stephens et al. (2019)	Lycalopex culpaeus	8.6162	0.3	Carnivore		Mammal	PanTHERIA	Mus minutoides	0.00643	92.09	Omnivore	456;543;730;904;1297;1584;1798;1822;2121;2655;3054		Mammal	PanTHERIA	Alouatta caraya	5.57696	80	herbivore	67;208;543;702;730;890;1297;1544;1547;1848;2128;2151;2344;2493;2655;2660;2986
	Mammal	Stephens et al. (2019)	Lycalopex culpaeus	8.6162	0.7	Carnivore		Mammal	PanTHERIA	Myocastor coypus	6.36	228	Omnivore	1;13;134;484;543;820;883;890;1154;1155;1156;1157;1158;1297;1849;2018;2151;2620;2655;3079		Mammal	PanTHERIA	Alouatta fusca	5.19	89.1	herbivore	890;905;1039;1132;1544;1848;2128;2151;2344;2488;2655;2986
	Mammal	Stephens et al. (2019)	Lycalopex culpaeus	8.6162	0.8	Carnivore		Mammal	PanTHERIA	Myocastor coypus	6.36155	226.26	Omnivore	1;13;134;484;543;820;883;890;1154;1155;1156;1157;1158;1297;1849;2018;2151;2620;2655;3079		Mammal	PanTHERIA	Alouatta guariba	5.18833	89.09	herbivore	890;905;1039;1132;1544;1848;2128;2151;2344;2488;2655;2986
	Mammal	Stephens et al. (2019)	Lycalopex culpaeus	8.6162	1.2	Carnivore		Mammal	PanTHERIA	Myodes gapperi	0.01983	1186.41	Omnivore	226;693;730;1020;1027;1029;1116;1297;1332;1444;1822;1831;1849;1931;1949;2000;2655;2714;2943;3094		Mammal	PanTHERIA	Alouatta palliata	6.58	59	herbivore	208;543;702;730;890;905;1297;1544;1547;1577;1763;1767;1822;1848;2128;2151;2344;2489;2493;2655;2660;2986
	Mammal	Stephens et al. (2019)	Lycaon pictus	22	0.0007	Carnivore		Mammal	PanTHERIA	Myodes glareolus	0.02073	3704.05	Omnivore	476;496;540;543;730;772;1064;1116;1250;1297;1538;1577;1822;1849;1911;1949;1998;2073;2338;2522;2523;2620;2655;2661;2662;2678;2805;2975;3127		Mammal	PanTHERIA	Alouatta palliata	6.57699	58.99	herbivore	208;543;702;730;890;905;1297;1544;1547;1577;1763;1767;1822;1848;2128;2151;2344;2489;2493;2655;2660;2986
	Mammal	Stephens et al. (2019)	Lycaon pictus	22	0.002	Carnivore		Mammal	PanTHERIA	Myodes rutilus	0.01994	4074.55	Omnivore	412;730;1027;1297;1332;1362;1444;1822;1849;1949;2067;2655;2994;3012;3137		Mammal	PanTHERIA	Alouatta pigra	7.2	8.54	herbivore	543;702;730;905;1297;1544;1547;1848;2151;2344;2655;2660;2986
	Mammal	Stephens et al. (2019)	Lycaon pictus	22	0.0067	Carnivore		Mammal	PanTHERIA	Napaeozapus insignis	0.0222	667	Omnivore	543;1297;1822;1849;2151;2655;2943;3004		Mammal	PanTHERIA	Alouatta pigra	7.17206	8.53	herbivore	543;702;730;905;1297;1544;1547;1848;2151;2344;2655;2660;2986
	Mammal	Stephens et al. (2019)	Lycaon pictus	22	0.008	Carnivore		Mammal	PanTHERIA	Napaeozapus insignis	0.02225	667.18	Omnivore	543;1297;1822;1849;2151;2655;2943;3004		Mammal	PanTHERIA	Ammospermophilus harrisii	0.127	25.1	herbivore	305;730;1297;1977;2111;2655;2974
	Mammal	Stephens et al. (2019)	Lycaon pictus	22	0.0107	Carnivore		Mammal	PanTHERIA	Nasua narica	4.58	6.11	Omnivore	367;730;890;1015;1113;1573;2151;2655		Mammal	PanTHERIA	Ammospermophilus harrisii	0.12657	24.97	herbivore	305;730;1297;1977;2111;2655;2974
	Mammal	Stephens et al. (2019)	Lycaon pictus	22	0.014	Carnivore		Mammal	PanTHERIA	Nasua narica	4.57843	6.07	Omnivore	367;730;890;1015;1113;1573;2151;2655		Mammal	PanTHERIA	Anomalurus derbianus	0.665	49.6	herbivore	904;1297;1535;2399;2655
	Mammal	Stephens et al. (2019)	Lycaon pictus	22	0.015	Carnivore		Mammal	PanTHERIA	Nasua nasua	3.79	15.5	Omnivore	367;543;730;1113;1297;1822;2151;2431;2655		Mammal	PanTHERIA	Anomalurus derbianus	0.66584	50.43	herbivore	904;1297;1535;2399;2655
	Mammal	Stephens et al. (2019)	Lycaon pictus	22	0.0164	Carnivore		Mammal	PanTHERIA	Nasua nasua	3.7755	15.42	Omnivore	367;543;730;1113;1297;1822;2151;2431;2655		Mammal	PanTHERIA	Antidorcas marsupialis	33.2	10.4	herbivore	543;730;869;917;1297;1525;1848;2629;2655;2693;2986
	Mammal	Stephens et al. (2019)	Lycaon pictus	22	0.017	Carnivore		Mammal	PanTHERIA	Neacomys guianae	0.0159	27.8	Omnivore	730;905;2151;2655		Mammal	PanTHERIA	Antidorcas marsupialis	33.5712	10.69	herbivore	543;730;869;917;1297;1525;1848;2629;2655;2693;2986
	Mammal	Stephens et al. (2019)	Lycaon pictus	22	0.0173	Carnivore		Mammal	PanTHERIA	Neacomys guianae	0.01587	27.45	Omnivore	730;905;2151;2655		Mammal	PanTHERIA	Antilocapra americana	46.9	0.83	herbivore	511;519;543;730;764;1297;1404;1573;1763;1822;1848;2167;2655;2718;2986
	Mammal	Stephens et al. (2019)	Lycaon pictus	22	0.0175	Carnivore		Mammal	PanTHERIA	Neacomys tenuipes	0.019	273	Omnivore	730;905;1297;2151;2159;2655		Mammal	PanTHERIA	Antilocapra americana	47.45	0.82	herbivore	511;519;543;730;764;1297;1404;1573;1763;1822;1848;2167;2655;2718;2986
	Mammal	Stephens et al. (2019)	Lycaon pictus	22	0.018	Carnivore		Mammal	PanTHERIA	Neacomys tenuipes	0.019	273.07	Omnivore	730;905;1297;2151;2159;2655		Mammal	PanTHERIA	Antilope cervicapra	35.9	4.31	herbivore	511;543;730;899;1297;1525;1848;2374;2655
	Mammal	Stephens et al. (2019)	Lycaon pictus	22	0.02	Carnivore		Mammal	PanTHERIA	Necromys urichi	0.04484	304.58	Omnivore	730;890;1297;2159;2655		Mammal	PanTHERIA	Antilope cervicapra	36.3011	4.25	herbivore	511;543;730;899;1297;1525;1848;2374;2655
	Mammal	Stephens et al. (2019)	Lycaon pictus	22	0.0213	Carnivore		Mammal	PanTHERIA	Nectomys squamipes	0.185	216	Omnivore	730;890;905;910;1297;1843;2151;2655		Mammal	PanTHERIA	Aotus vociferans	0.873	23.7	herbivore	139;730;890;1544;1547;2151;2655
	Mammal	Stephens et al. (2019)	Lycaon pictus	22	0.026	Carnivore		Mammal	PanTHERIA	Nectomys squamipes	0.18498	212.58	Omnivore	730;890;905;910;1297;1843;2151;2655		Mammal	PanTHERIA	Aotus vociferans	0.87299	23.51	herbivore	139;730;890;1544;1547;2151;2655
	Mammal	Stephens et al. (2019)	Lycaon pictus	22	0.0273	Carnivore		Mammal	PanTHERIA	Neomys fodiens	0.0148	320	Omnivore	34;541;543;562;620;622;623;624;626;629;630;813;857;1081;1297;1436;1445;1456;1577;1737;1738;1817;1822;2009;2080;2334;2597;2655;2730;27862819;2891;2954		Mammal	PanTHERIA	Aplodontia rufa	0.806	778	herbivore	543;550;1297;1573;1822;1823;1849;1893;2655
	Mammal	Stephens et al. (2019)	Lycaon pictus	22	0.0285	Carnivore		Mammal	PanTHERIA	Neurotrichus gibbsii	0.00944	1410	Omnivore	176;548;595;724;966;1297;1451;1681;2131;2655;2786		Mammal	PanTHERIA	Aplodontia rufa	0.80621	778.39	herbivore	543;550;1297;1573;1822;1823;1849;1893;2655
	Mammal	Stephens et al. (2019)	Lycaon pictus	22	0.033	Carnivore		Mammal	PanTHERIA	Neurotrichus gibbsii	0.00956	1413.5	Omnivore	176;548;595;724;966;1297;1451;1681;2131;2655;2786		Mammal	PanTHERIA	Ateles belzebuth	6.72	13.5	herbivore	208;543;730;890;1297;1544;1547;1848;2151;2308;2344;2463;2655;2660;2912;2986
	Mammal	Stephens et al. (2019)	Lycaon pictus	22	0.0385	Carnivore		Mammal	PanTHERIA	Nomascus concolor	6.41047	6.17	Omnivore	543;1015;1297;1489;1544;1547;1733;1848;2344;2655;2660;2986		Mammal	PanTHERIA	Ateles belzebuth	6.69242	13.49	herbivore	208;543;730;890;1297;1544;1547;1848;2151;2308;2344;2463;2655;2660;2912;2986
	Mammal	Stephens et al. (2019)	Lycaon pictus	22	0.04	Carnivore		Mammal	PanTHERIA	Nyctereutes procyonoides	4.22	12	Omnivore	367;543;1113;1297;1573;2655		Mammal	PanTHERIA	Ateles chamek	7.05392	3.39	herbivore	1544;1547;1848;2145;2151;2251;2655;2912
	Mammal	Stephens et al. (2019)	Lycaon pictus	22	0.046	Carnivore		Mammal	PanTHERIA	Nyctereutes procyonoides	4.21499	12.02	Omnivore	367;543;1113;1297;1573;2655		Mammal	PanTHERIA	Ateles geoffroyi	7.61	19.2	herbivore	208;730;1297;1544;1547;1763;1767;1848;2145;2151;2344;2463;2488;2489;2493;2655;2660;2912;2986
	Mammal	Stephens et al. (2019)	Lyncodon patagonicus	0.225	121	Carnivore		Mammal	PanTHERIA	Nycticebus coucang	0.971	20	Omnivore	208;223;511;543;732;1297;1544;1547;1822;1848;2344;2493;2511;2655;2660;2986		Mammal	PanTHERIA	Ateles geoffroyi	7.5824	19.06	herbivore	208;730;1297;1544;1547;1763;1767;1848;2145;2151;2344;2463;2488;2489;2493;2655;2660;2912;2986
	Mammal	Stephens et al. (2019)	Lynx canadensis	9.68282	0.0199	Carnivore		Mammal	PanTHERIA	Ochrotomys nuttalli	0.0228	304	Omnivore	391;543;730;1134;1297;1392;1793;1794;1796;1822;1917;1918;2166;2406;2591;2655;2697		Mammal	PanTHERIA	Avahi laniger	1.02	72	herbivore	208;511;730;1046;1048;1261;1262;1297;1544;1547;1848;2151;2344;2488;2493;2655;2972;2973;2986
	Mammal	Stephens et al. (2019)	Lynx canadensis	9.68282	0.0203	Carnivore		Mammal	PanTHERIA	Ochrotomys nuttalli	0.02281	302.33	Omnivore	391;543;730;1134;1297;1392;1793;1794;1796;1822;1917;1918;2166;2406;2591;2655;2697		Mammal	PanTHERIA	Avahi laniger	1.09228	84.85	herbivore	208;511;730;1046;1048;1261;1262;1297;1544;1547;1848;2151;2344;2488;2493;2655;2973;2986
	Mammal	Stephens et al. (2019)	Lynx canadensis	9.68282	0.0229	Carnivore		Mammal	PanTHERIA	Octodon degus	0.203	1150	Omnivore	424;543;730;873;890;1026;1297;1449;1492;1627;1822;2007;2151;2655;3078		Mammal	PanTHERIA	Avahi occidentalis	0.82898	66.99	herbivore	511;1048;1261;1262;1544;1547;2344;2655;2972;2973
	Mammal	Stephens et al. (2019)	Lynx canadensis	9.68282	0.0257	Carnivore		Mammal	PanTHERIA	Octodon degus	0.20327	1166.23	Omnivore	424;543;730;873;890;1026;1297;1449;1492;1627;1822;2007;2151;2655;3078		Mammal	PanTHERIA	Axis kuhlii	55	4.41	herbivore	132;899;2525;2655;3010
	Mammal	Stephens et al. (2019)	Lynx canadensis	9.68282	0.027	Carnivore		Mammal	PanTHERIA	Odobenus rosmarus	1050	1.27	Omnivore	367;543;1297;1763;2151;2655;2986		Mammal	PanTHERIA	Axis kuhlii	55	4.44	herbivore	132;899;2525;2655;3010
	Mammal	Stephens et al. (2019)	Lynx canadensis	9.68282	0.0286	Carnivore		Mammal	PanTHERIA	Oligoryzomys longicaudatus	0.0276	356	Omnivore	672;730;890;1297;1492;1822;2655		Mammal	PanTHERIA	Axis porcinus	37.4483	16.5	herbivore	543;653;730;789;1297;2655;2986;3010
	Mammal	Stephens et al. (2019)	Lynx canadensis	9.68282	0.032	Carnivore		Mammal	PanTHERIA	Oligoryzomys longicaudatus	0.02754	361.16	Omnivore	672;730;890;1297;1492;1822;2655		Mammal	PanTHERIA	Baiomys taylori	0.00744	2470	herbivore	375;543;730;914;1166;1297;1402;1822;2345;2655
	Mammal	Stephens et al. (2019)	Lynx canadensis	9.68282	0.037	Carnivore		Mammal	PanTHERIA	Oligoryzomys nigripes	0.0203	2200	Omnivore	730;890;905;1297;1843;1849;2655		Mammal	PanTHERIA	Baiomys taylori	0.00743	2464.99	herbivore	375;543;730;914;1166;1297;1402;1822;2345;2655
	Mammal	Stephens et al. (2019)	Lynx canadensis	9.68282	0.038	Carnivore		Mammal	PanTHERIA	Oligoryzomys nigripes	0.02033	2174.57	Omnivore	730;890;905;1297;1843;1849;2655		Mammal	PanTHERIA	Bathyergus suillus	0.77738	70	herbivore	230;245;247;740;1297;1573;1822;1849;2413;2629;2655
	Mammal	Stephens et al. (2019)	Lynx canadensis	9.68282	0.0429	Carnivore		Mammal	PanTHERIA	Oryzomys capito	0.057	320	Omnivore	730;905;921;979;1297;1573;1876;2151;2159;2655		Mammal	PanTHERIA	Beatragus hunteri	79.1322	0.42	herbivore	511;869;899;1297;1525;1848;2655;2693
	Mammal	Stephens et al. (2019)	Lynx canadensis	9.68282	0.0432	Carnivore		Mammal	PanTHERIA	Oryzomys macconnelli	0.06649	52.08	Omnivore	730;905;2655		Mammal	PanTHERIA	Bison bison	624.577	0.28	herbivore	511;543;730;764;899;1297;1404;1525;1573;1848;1962;2655;2718;2957;2986
	Mammal	Stephens et al. (2019)	Lynx canadensis	9.68282	0.0457	Carnivore		Mammal	PanTHERIA	Oryzomys megacephalus	0.057	320	Omnivore	730;905;921;979;1297;1573;1876;2151;2159;2655		Mammal	PanTHERIA	Bison bison	620	0.28	herbivore	511;543;730;764;899;1297;1404;1525;1573;1848;1962;2655;2718;2957;2986
	Mammal	Stephens et al. (2019)	Lynx canadensis	9.68282	0.0498	Carnivore		Mammal	PanTHERIA	Oryzomys palustris	0.0532	539	Omnivore	291;533;730;899;1235;1297;1577;1849;2118;2655;2774;3065		Mammal	PanTHERIA	Bison bonasus	673	0.89	herbivore	511;543;730;899;1297;1525;1573;1848;1864;2655
	Mammal	Stephens et al. (2019)	Lynx canadensis	9.68282	0.0608	Carnivore		Mammal	PanTHERIA	Oryzomys palustris	0.05326	534.88	Omnivore	291;533;730;899;1235;1297;1577;1849;2118;2655;2774;3065		Mammal	PanTHERIA	Bison bonasus	675.877	0.88	herbivore	511;543;730;899;1297;1525;1573;1848;1864;2655
	Mammal	Stephens et al. (2019)	Lynx canadensis	9.68282	0.0743	Carnivore		Mammal	PanTHERIA	Otolemur crassicaudatus	1.25	88.5	Omnivore	208;223;543;730;732;868;1297;1544;1547;1822;1848;2344;2493;2655;2660;2986		Mammal	PanTHERIA	Blastocerus dichotomus	111	0.13	herbivore	730;890;899;1297;2286;2655;3010
	Mammal	Stephens et al. (2019)	Lynx canadensis	9.68282	0.077	Carnivore		Mammal	PanTHERIA	Otolemur crassicaudatus	1.20661	87.99	Omnivore	208;223;543;730;732;868;1297;1544;1547;1822;1848;2344;2493;2655;2660;2986		Mammal	PanTHERIA	Blastocerus dichotomus	112.519	0.12	herbivore	730;890;899;1297;2286;2655;3010
	Mammal	Stephens et al. (2019)	Lynx canadensis	9.68282	0.08	Carnivore		Mammal	PanTHERIA	Otolemur garnettii	0.814	38	Omnivore	223;543;1544;1547;1768;1848;2344;2489;2493;2655		Mammal	PanTHERIA	Bos frontalis	800.143	0.54	herbivore	511;543;730;899;1297;1525;1848;2655;2986
	Mammal	Stephens et al. (2019)	Lynx canadensis	9.68282	0.1	Carnivore		Mammal	PanTHERIA	Oxymycterus rufus	0.0821	557	Omnivore	543;730;890;1297;1849;2655		Mammal	PanTHERIA	Bos javanicus	627	0.76	herbivore	511;730;899;1297;1525;1848;2152;2655
	Mammal	Stephens et al. (2019)	Lynx canadensis	9.68282	0.1262	Carnivore		Mammal	PanTHERIA	Oxymycterus rufus	0.08201	549.17	Omnivore	543;730;890;1297;1849;2655		Mammal	PanTHERIA	Bos javanicus	635.974	0.75	herbivore	511;730;899;1297;1525;1848;2152;2655
	Mammal	Stephens et al. (2019)	Lynx canadensis	9.68282	0.13	Carnivore		Mammal	PanTHERIA	Pagophilus groenlandicus	132.25	0.09	Omnivore	367;543;1297;1763;2151;2655;2986		Mammal	PanTHERIA	Boselaphus tragocamelus	181	2.42	herbivore	543;730;1297;1525;1848;2655;2986
	Mammal	Stephens et al. (2019)	Lynx canadensis	9.68282	0.1429	Carnivore		Mammal	PanTHERIA	Pan paniscus	35.2	2	Omnivore	543;730;899;1297;1544;1547;1611;1763;1767;1848;2344;2493;2655;2660;2986		Mammal	PanTHERIA	Boselaphus tragocamelus	182.253	2.39	herbivore	543;730;1297;1525;1848;2655;2986
	Mammal	Stephens et al. (2019)	Lynx canadensis	9.68282	0.163	Carnivore		Mammal	PanTHERIA	Pan troglodytes	45.1	1.64	Omnivore	208;543;730;899;904;1297;1527;1529;1544;1547;1577;1594;1611;1763;1767;1848;2344;2463;2489;2493;2620;2655;2660;2878;2986		Mammal	PanTHERIA	Brachylagus idahoensis	0.443	865	herbivore	95;1178;1297;1573;2124;2655
	Mammal	Stephens et al. (2019)	Lynx canadensis	9.68282	0.17	Carnivore		Mammal	PanTHERIA	Pan troglodytes	45	1.63	Omnivore	208;543;730;899;904;1297;1527;1529;1544;1547;1577;1594;1611;1763;1767;1848;2344;2463;2489;2493;2620;2655;2660;2878;2986		Mammal	PanTHERIA	Brachylagus idahoensis	0.43119	864.86	herbivore	95;1178;1297;1573;2124;2655
	Mammal	Stephens et al. (2019)	Lynx canadensis	9.68282	0.1714	Carnivore		Mammal	PanTHERIA	Parahyaena brunnea	43.4	0.01	Omnivore	542;543;1015;1113;1297;1573;2655		Mammal	PanTHERIA	Bradypus tridactylus	4.28	153	herbivore	730;889;890;905;1297;2151;2430;2431;2655
	Mammal	Stephens et al. (2019)	Lynx canadensis	9.68282	0.1993	Carnivore		Mammal	PanTHERIA	Parantechinus apicalis	0.0733	600	Omnivore	543;800;899;955;1297;1760;2655		Mammal	PanTHERIA	Bradypus tridactylus	4.3758	151.37	herbivore	730;889;890;905;1297;2151;2430;2431;2655
	Mammal	Stephens et al. (2019)	Lynx canadensis	9.68282	0.2	Carnivore		Mammal	PanTHERIA	Parantechinus apicalis	0.07131	599.99	Omnivore	543;800;899;955;1297;1760;2655		Mammal	PanTHERIA	Bradypus variegatus	3.86	512	herbivore	730;887;889;890;905;1297;1822;1983;2106;2151;2430;2655
	Mammal	Stephens et al. (2019)	Lynx canadensis	9.68282	0.2259	Carnivore		Mammal	PanTHERIA	Parascalops breweri	0.0506	900	Omnivore	176;543;595;1224;1226;1297;1338;2131;2655;2786		Mammal	PanTHERIA	Bradypus variegatus	4.13636	508.44	herbivore	730;887;889;890;905;1297;1822;1983;2106;2151;2430;2655
	Mammal	Stephens et al. (2019)	Lynx lynx	19.3	0.003	Carnivore		Mammal	PanTHERIA	Paraxerus cepapi	0.223	353	Omnivore	1297;1599;1798;1822;1849;2495;2629;2655;2945;2947;2948;2974		Mammal	PanTHERIA	Bubalus bubalis	919	1.08	herbivore	511;543;730;899;1297;1525;1848;2152;2655
	Mammal	Stephens et al. (2019)	Lynx lynx	19.3	0.0098	Carnivore		Mammal	PanTHERIA	Paraxerus palliatus	0.366	386	Omnivore	32;1297;1573;1599;1822;2629;2655;2947;2948;2974		Mammal	PanTHERIA	Bubalus bubalis	929.501	1.06	herbivore	511;543;730;899;1297;1525;1848;2152;2655
	Mammal	Stephens et al. (2019)	Lynx lynx	19.3	0.029	Carnivore		Mammal	PanTHERIA	Paraxerus palliatus	0.36537	389.55	Omnivore	32;1297;1573;1599;1822;2629;2655;2947;2948;2974		Mammal	PanTHERIA	Callicebus personatus	1.39	13	herbivore	890;899;1544;1547;1605;1848;2145;2151;2344;2464;2655;2660;2986
	Mammal	Stephens et al. (2019)	Lynx pardinus	11.05	0.14	Carnivore		Mammal	PanTHERIA	Perameles bougainville	0.231	34	Omnivore	899;955;1297;1760;2655		Mammal	PanTHERIA	Callicebus personatus	1.3908	13.03	herbivore	890;899;1544;1547;1605;1848;2145;2151;2344;2464;2655;2660;2986
	Mammal	Stephens et al. (2019)	Lynx pardinus	11.05	0.77	Carnivore		Mammal	PanTHERIA	Perameles gunnii	0.903	352	Omnivore	543;847;955;1015;1070;1219;1297;1760;1926;1987;2577;2655;2682		Mammal	PanTHERIA	Callosciurus erythraeus	0.283	613	herbivore	32;543;1297;1573;1971;2584;2655;2799;2844
	Mammal	Stephens et al. (2019)	Lynx rufus	6.3745	0.034	Carnivore		Mammal	PanTHERIA	Perameles gunnii	0.90346	351.56	Omnivore	543;847;955;1015;1070;1219;1297;1760;1926;1987;2577;2655;2682		Mammal	PanTHERIA	Callosciurus erythraeus	0.28323	622.69	herbivore	32;543;1297;1573;1971;2584;2655;2799;2844
	Mammal	Stephens et al. (2019)	Manis tricuspis	1.5	10.9	Carnivore		Mammal	PanTHERIA	Perameles nasuta	0.72	90	Omnivore	955;1152;1297;1412;1760;1822;1842;1926;1946;2484;2655		Mammal	PanTHERIA	Camelus bactrianus	554.516	0.06	herbivore	511;543;600;719;899;1297;1848;2401;2655;2987
	Mammal	Stephens et al. (2019)	Martes americana	0.87369	0.4	Carnivore		Mammal	PanTHERIA	Perameles nasuta	0.72026	89.99	Omnivore	955;1152;1297;1412;1760;1822;1842;1926;1946;2484;2655		Mammal	PanTHERIA	Camelus dromedarius	488	0.97	herbivore	511;543;719;1274;1297;1594;1654;1822;1848;2655;3044
	Mammal	Stephens et al. (2019)	Martes americana	0.87369	0.5	Carnivore		Mammal	PanTHERIA	Perodicticus potto	1.08	8.53	Omnivore	208;223;543;730;732;904;1297;1544;1547;1822;1848;2151;2344;2489;2493;2511;2655;2660;2986		Mammal	PanTHERIA	Camelus dromedarius	492.714	0.98	herbivore	511;543;719;1274;1297;1594;1654;1822;1848;2655;3044
	Mammal	Stephens et al. (2019)	Martes americana	0.87369	1.2	Carnivore		Mammal	PanTHERIA	Perodicticus potto	1.08181	8.47	Omnivore	208;223;543;730;732;904;1297;1544;1547;1822;1848;2151;2344;2489;2493;2511;2655;2660;2986		Mammal	PanTHERIA	Capra hircus	46.9	7.69	herbivore	453;543;730;1052;1297;1525;1573;1594;1598;1848;2555;2655;2986
	Mammal	Stephens et al. (2019)	Martes americana	0.87369	1.7	Carnivore		Mammal	PanTHERIA	Perognathus flavus	0.00798	150	Omnivore	332;730;884;982;1020;1297;1514;1822;2473;2655;2888		Mammal	PanTHERIA	Capra hircus	47.3865	7.58	herbivore	453;543;730;1052;1297;1525;1573;1594;1598;1848;2555;2655;2986
	Mammal	Stephens et al. (2019)	Martes martes	1.3	0.363	Carnivore		Mammal	PanTHERIA	Perognathus inornatus	0.0102	500	Omnivore	323;1297;2655		Mammal	PanTHERIA	Castor canadensis	18.1244	0.6	herbivore	457;514;543;1297;1482;1573;1577;1849;2190;2338;2514;2588;2620;2655;2863
	Mammal	Stephens et al. (2019)	Martes martes	1.3	0.444	Carnivore		Mammal	PanTHERIA	Perognathus inornatus	0.01016	499.99	Omnivore	323;1297;2655		Mammal	PanTHERIA	Cavia aperea	0.524	1830	herbivore	730;890;1297;1849;2151;2456;2479;2655;2869
	Mammal	Stephens et al. (2019)	Martes martes	1.3	0.511	Carnivore		Mammal	PanTHERIA	Perognathus merriami	0.00694	170	Omnivore	333;1514;2655		Mammal	PanTHERIA	Cavia aperea	0.52438	1806.97	herbivore	730;890;1297;1849;2151;2456;2479;2655;2869
	Mammal	Stephens et al. (2019)	Martes martes	1.3	0.608	Carnivore		Mammal	PanTHERIA	Perognathus parvus	0.0214	2760	Omnivore	730;808;1215;1297;1514;1577;2134;2165;2655;2692;2936		Mammal	PanTHERIA	Cephalophus adersi	9.25	3.66	herbivore	511;869;899;1525;1848;2655;2693;3046
	Mammal	Stephens et al. (2019)	Martes martes	1.3	0.644	Carnivore		Mammal	PanTHERIA	Perognathus parvus	0.02156	2738.17	Omnivore	730;808;1215;1297;1514;1577;2134;2165;2655;2692;2936		Mammal	PanTHERIA	Cephalophus adersi	9.24995	3.65	herbivore	511;869;899;1525;1848;2655;2693;3046
	Mammal	Stephens et al. (2019)	Martes martes	1.3	0.649	Carnivore		Mammal	PanTHERIA	Peromyscus attwateri	0.0279	297	Omnivore	1297;2151;2561;2655		Mammal	PanTHERIA	Cephalophus jentinki	68.4895	0.1	herbivore	899;1525;1848;2655;2693;3046
	Mammal	Stephens et al. (2019)	Martes martes	1.3	0.757	Carnivore		Mammal	PanTHERIA	Peromyscus attwateri	0.0279	296.52	Omnivore	1297;2151;2561;2655		Mammal	PanTHERIA	Cephalophus natalensis	12	6.87	herbivore	730;869;1297;1525;1848;2629;2655;2693;3046
	Mammal	Stephens et al. (2019)	Martes pennanti	3.75	0.005	Carnivore		Mammal	PanTHERIA	Peromyscus californicus	0.0427	3670	Omnivore	730;835;1200;1297;1540;1573;1822;1849;1943;1999;2151;2477;2655		Mammal	PanTHERIA	Cephalophus natalensis	12.7245	6.92	herbivore	730;869;1297;1525;1848;2629;2655;2693;2986;3046
	Mammal	Stephens et al. (2019)	Martes pennanti	3.75	0.1333	Carnivore		Mammal	PanTHERIA	Peromyscus californicus	0.04268	3706.83	Omnivore	730;835;1200;1297;1540;1573;1822;1849;1943;1999;2151;2477;2655		Mammal	PanTHERIA	Cephalophus nigrifrons	14.6763	2	herbivore	543;869;904;1525;1848;2655;2693;3046
	Mammal	Stephens et al. (2019)	Martes pennanti	3.75	0.3846	Carnivore		Mammal	PanTHERIA	Peromyscus crinitus	0.0163	1210	Omnivore	730;808;835;880;1215;1297;1495;1822;1943;2151;2477;2655		Mammal	PanTHERIA	Ceratotherium simum	2260	0.48	herbivore	543;674;730;899;997;1196;1297;1348;1573;1763;2202;2232;2283;2335;2354;2355;2582;2613;2629;2655;2777;2887;2908;3136
	Mammal	Stephens et al. (2019)	Martes zibellina	1.1739	0.04	Carnivore		Mammal	PanTHERIA	Peromyscus crinitus	0.01632	1198.07	Omnivore	730;808;835;880;1215;1297;1495;1822;1943;2151;2477;2655		Mammal	PanTHERIA	Ceratotherium simum	2285.94	0.47	herbivore	543;674;730;899;997;1196;1297;1348;1573;1763;2202;2232;2283;2335;2354;2355;2582;2613;2629;2655;2777;2887;2908;3136
	Mammal	Stephens et al. (2019)	Martes zibellina	1.1739	0.6667	Carnivore		Mammal	PanTHERIA	Peromyscus eremicus	0.0227	425	Omnivore	447;635;730;742;786;808;835;1116;1215;1297;1822;1849;1943;2151;2473;2477;2655;2888;2928		Mammal	PanTHERIA	Cercocebus galeritus	7.08	70.6	herbivore	208;543;730;904;930;1297;1347;1544;1547;1611;1848;2344;2493;2655;2660;2986;3086
	Mammal	Stephens et al. (2019)	Meles meles	11.884	0.035	Carnivore		Mammal	PanTHERIA	Peromyscus eremicus	0.02273	431.41	Omnivore	447;635;730;742;786;808;835;1116;1215;1297;1822;1849;1943;2151;2473;2477;2655;2888;2928		Mammal	PanTHERIA	Cercocebus galeritus	7.07766	70.11	herbivore	208;543;730;904;930;1297;1347;1544;1547;1611;1848;2344;2493;2655;2660;2986;3086
	Mammal	Stephens et al. (2019)	Meles meles	11.884	0.061	Carnivore		Mammal	PanTHERIA	Peromyscus leucopus	0.0181	1420	Omnivore	226;372;377;458;493;635;693;730;781;786;835;837;959;979;1116;1163;1166;1209;1211;1247;1297;1345;1471;1573;1594;1722;1755;1759;1822;18491942;2004;2021;2151;2154;2155;2201;2406;2477;2539;2569;2655;2701;2727;28252826;3066;3067;3094		Mammal	PanTHERIA	Cercocebus torquatus	7.29	12.3	herbivore	208;543;730;1297;1347;1544;1547;1577;1766;1768;1848;2344;2489;2493;2655;2660;2986
	Mammal	Stephens et al. (2019)	Meles meles	11.884	0.127	Carnivore		Mammal	PanTHERIA	Peromyscus leucopus	0.01807	1444.64	Omnivore	226;372;377;458;493;635;693;730;781;786;835;837;959;979;1116;1163;1166;1209;1211;1247;1297;1345;1471;1573;1594;1722;1755;1759;1822;18491942;2004;2021;2151;2154;2155;2201;2406;2477;2539;2569;2655;2701;2727;28252826;3066;3067;3094		Mammal	PanTHERIA	Cercocebus torquatus	7.29307	40.15	herbivore	208;543;730;1297;1347;1544;1547;1577;1848;2344;2489;2493;2655;2660;2986
	Mammal	Stephens et al. (2019)	Meles meles	11.884	0.157	Carnivore		Mammal	PanTHERIA	Peromyscus maniculatus	0.0201	661	Omnivore	51;75;364;377;433;434;479;493;543;635;642;693;730;786;787;788;808;834;835;837;1027;1116;1212;1215;1297;1444;1573;1577;1578;15941597;1632;1795;1805;1811;1822;1849;1943;2022;2023;2101;2102;2134;2151;22752406;2473;2477;2496;2524;2655;2701;2772;2775;2824;2888;2943;2978;3066;3067		Mammal	PanTHERIA	Cercopithecus campbelli	3.64	18	herbivore	208;543;681;730;1544;1547;1848;2344;2655;2660;2986
	Mammal	Stephens et al. (2019)	Meles meles	11.884	0.16	Carnivore		Mammal	PanTHERIA	Peromyscus maniculatus	0.01998	661.87	Omnivore	51;75;364;377;433;434;479;493;543;635;642;693;730;786;787;788;808;834;835;837;1027;1116;1212;1215;1297;1444;1573;1577;1578;15941597;1632;1795;1805;1811;1822;1849;1943;2022;2023;2101;2102;2134;2151;22752406;2473;2477;2496;2524;2655;2701;2772;2775;2823;2824;2888;2943;2978;3066;3067		Mammal	PanTHERIA	Cervus duvaucelii	169	11.4	herbivore	511;653;730;899;1297;2525;2553;2655;3010
	Mammal	Stephens et al. (2019)	Meles meles	11.884	0.31	Carnivore		Mammal	PanTHERIA	Peromyscus truei	0.027	1420	Omnivore	730;808;925;1297;1358;1573;1822;1849;1943;2151;2425;2426;2655		Mammal	PanTHERIA	Cervus elaphus	240.867	2.9	herbivore	177;216;511;543;653;730;764;1297;1404;1573;1577;1594;1763;2338;2525;2620;2655;2718;2986;3009;3010
	Mammal	Stephens et al. (2019)	Meles meles	11.884	0.36	Carnivore		Mammal	PanTHERIA	Peromyscus truei	0.027	1419.62	Omnivore	730;808;925;1297;1358;1573;1822;1849;1943;2151;2425;2426;2655		Mammal	PanTHERIA	Cervus nippon	53	0.75	herbivore	653;935;1015;1297;1573;1594;2152;2525;2655;2986;3010
	Mammal	Stephens et al. (2019)	Meles meles	11.884	0.46	Carnivore		Mammal	PanTHERIA	Petaurus australis	0.571	14	Omnivore	543;955;1297;1466;1573;1760;1789;1848;2644;2655		Mammal	PanTHERIA	Cervus nippon	53	0.75	herbivore	653;935;1015;1297;1573;1594;2152;2525;2655;2986;3010
	Mammal	Stephens et al. (2019)	Meles meles	11.884	0.59	Carnivore		Mammal	PanTHERIA	Petaurus breviceps	0.119	432	Omnivore	437;543;955;975;977;978;1297;1321;1365;1390;1412;1466;1535;1573;1630;1760;1789;1822;1848;1934;1991;2152;2484;2526;2638;2641;2644;2655;2734;27572880		Mammal	PanTHERIA	Cervus unicolor	176	4.9	herbivore	653;730;789;1297;2133;2152;2525;2655;2986;3010
	Mammal	Stephens et al. (2019)	Meles meles	11.884	0.79	Carnivore		Mammal	PanTHERIA	Petaurus breviceps	0.12076	432.14	Omnivore	437;543;955;975;977;1297;1321;1365;1390;1412;1466;1535;1573;1630;1760;1789;1822;1848;1934;1991;2152;2484;2526;2638;2641;2644;2655;2734;2757;2880		Mammal	PanTHERIA	Chaetodipus fallax	0.0183	907	herbivore	543;808;1297;1726;2655
	Mammal	Stephens et al. (2019)	Meles meles	11.884	0.86	Carnivore		Mammal	PanTHERIA	Petaurus gracilis	0.362	12	Omnivore	955;1466;1467;1760;1848;2655		Mammal	PanTHERIA	Chaetodipus fallax	0.01919	502.5	herbivore	543;808;1297;1726;1822;1849;2655
	Mammal	Stephens et al. (2019)	Meles meles	11.884	0.98	Carnivore		Mammal	PanTHERIA	Petaurus norfolcensis	0.23	122	Omnivore	543;955;1297;1466;1573;1760;1848;2644;2655		Mammal	PanTHERIA	Chinchilla lanigera	0.48	944	herbivore	511;543;890;899;1297;1492;1577;1627;1822;2151;2655
	Mammal	Stephens et al. (2019)	Meles meles	11.884	1.1	Carnivore		Mammal	PanTHERIA	Petrodromus tetradactylus	0.201	189	Omnivore	477;965;1297;1486;1573;1585;1822;1849;1947;2151;2259;2390;2391;2629;2655;3075		Mammal	PanTHERIA	Chinchilla lanigera	0.48028	958.94	herbivore	511;543;890;899;1297;1492;1577;1627;1822;2151;2655
	Mammal	Stephens et al. (2019)	Meles meles	11.884	1.5	Carnivore		Mammal	PanTHERIA	Petrodromus tetradactylus	0.201	186.01	Omnivore	477;965;1297;1486;1573;1585;1822;1849;1947;2151;2259;2390;2391;2629;2655;3075		Mammal	PanTHERIA	Chiropotes albinasus	2.8	6.62	herbivore	543;730;890;1297;1544;1547;1848;2151;2344;2464;2655;2660;2911;2986
	Mammal	Stephens et al. (2019)	Meles meles	11.884	1.52	Carnivore		Mammal	PanTHERIA	Phaner furcifer	0.41	500	Omnivore	208;511;543;730;1046;1261;1297;1544;1547;1848;2041;2151;2344;2511;2655;2986		Mammal	PanTHERIA	Chiropotes albinasus	2.79321	6.57	herbivore	543;730;890;1297;1544;1547;1848;2151;2344;2464;2655;2660;2911;2986
	Mammal	Stephens et al. (2019)	Meles meles	11.884	1.6	Carnivore		Mammal	PanTHERIA	Phaner furcifer	0.40987	500.24	Omnivore	208;511;543;730;1046;1261;1297;1544;1547;1848;2041;2151;2344;2511;2655;2986		Mammal	PanTHERIA	Chiropotes satanas	2.96727	15.6	herbivore	208;543;730;890;1297;1544;1547;1848;2151;2344;2464;2511;2655;2660;2911;2986
	Mammal	Stephens et al. (2019)	Meles meles	11.884	1.9	Carnivore		Mammal	PanTHERIA	Philander opossum	0.428	59.2	Omnivore	256;543;563;565;569;730;889;890;905;955;1297;1412;1760;1773;1822;1876;2151;2225;2431;2484;2655		Mammal	PanTHERIA	Chlorocebus aethiops	4.03	47.6	herbivore	208;543;730;930;1297;1347;1544;1547;1577;1761;1763;1767;1848;1979;2344;2489;2493;2655;2660;2986
	Mammal	Stephens et al. (2019)	Meles meles	11.884	2.7	Carnivore		Mammal	PanTHERIA	Philander opossum	0.42581	58.77	Omnivore	256;543;563;565;569;730;889;890;905;955;1297;1412;1760;1773;1822;1876;2151;2225;2431;2484;2655		Mammal	PanTHERIA	Choloepus hoffmanni	5.51	120	herbivore	543;730;889;890;905;1297;1822;1994;2151;2655
	Mammal	Stephens et al. (2019)	Meles meles	11.884	3.18	Carnivore		Mammal	PanTHERIA	Philantomba maxwellii	8.55769	5.97	Omnivore	869;917;1297;1525;1848;2365;2655;2693;3046		Mammal	PanTHERIA	Choloepus hoffmanni	5.8935	118.42	herbivore	543;730;889;890;905;1297;1822;1994;2151;2655
	Mammal	Stephens et al. (2019)	Meles meles	11.884	3.2	Carnivore		Mammal	PanTHERIA	Philantomba monticola	4.89605	35.98	Omnivore	200;543;869;904;917;1297;1525;1822;1848;2655;2693;3046		Mammal	PanTHERIA	Coendou bicolor	4.49	5.66	herbivore	730;905;2151;2655
	Mammal	Stephens et al. (2019)	Meles meles	11.884	3.48	Carnivore		Mammal	PanTHERIA	Phoca groenlandica	132	0.09	Omnivore	367;543;1297;1763;2151;2655;2986		Mammal	PanTHERIA	Coendou bicolor	4.49249	5.58	herbivore	730;905;2151;2655
	Mammal	Stephens et al. (2019)	Meles meles	11.884	4.4	Carnivore		Mammal	PanTHERIA	Phoca hispida	71.1	0.95	Omnivore	367;543;1297;1763;2151;2338;2620;2655;2986		Mammal	PanTHERIA	Coendou prehensilis	4.12	36.2	herbivore	543;730;905;1297;1573;1627;1822;2151;2431;2457;2655
	Mammal	Stephens et al. (2019)	Meles meles	11.884	5.7	Carnivore		Mammal	PanTHERIA	Phodopus sungorus	0.0304	60	Omnivore	543;1297;1577;1822;2073;2492;2655		Mammal	PanTHERIA	Coendou prehensilis	4.1162	35.69	herbivore	543;730;905;1297;1573;1627;1822;2151;2431;2457;2655
	Mammal	Stephens et al. (2019)	Meles meles	11.884	5.8	Carnivore		Mammal	PanTHERIA	Phodopus sungorus	0.03043	59.99	Omnivore	543;1297;1577;1822;2073;2492;2655		Mammal	PanTHERIA	Colobus guereza	10	100	herbivore	208;543;730;741;904;930;1297;1347;1544;1547;1763;1767;1822;1848;2344;2489;2493;2655;2660;2748;2986;3086
	Mammal	Stephens et al. (2019)	Meles meles	11.884	5.95	Carnivore		Mammal	PanTHERIA	Phyllotis darwini	0.0489	3670	Omnivore	730;890;1297;1449;1492;1669;1822;2655;2860		Mammal	PanTHERIA	Colobus guereza	9.92588	99.2	herbivore	208;543;730;741;904;930;1297;1347;1544;1547;1763;1767;1822;1848;2344;2489;2493;2655;2660;2748;2986;3086
	Mammal	Stephens et al. (2019)	Meles meles	11.884	6.2	Carnivore		Mammal	PanTHERIA	Phyllotis darwini	0.05082	3622.81	Omnivore	730;890;1297;1449;1492;1822;2655;2860		Mammal	PanTHERIA	Colobus polykomos	8.79729	23.5	herbivore	208;543;730;741;1297;1347;1544;1547;1577;1767;1848;2344;2489;2493;2655;2660;2986
	Mammal	Stephens et al. (2019)	Meles meles	11.884	6.5	Carnivore		Mammal	PanTHERIA	Phyllotis osilae	0.0437	390	Omnivore	730;890;1297;2655		Mammal	PanTHERIA	Colobus satanas	9.15	26.9	herbivore	208;730;741;899;1297;1544;1547;1848;2344;2655;2660;2748;2878;2986
	Mammal	Stephens et al. (2019)	Meles meles	11.884	8.4	Carnivore		Mammal	PanTHERIA	Phyllotis osilae	0.04364	384.42	Omnivore	730;890;1297;2655		Mammal	PanTHERIA	Colobus satanas	9.05532	26.57	herbivore	208;730;741;899;1297;1544;1547;1848;2344;2655;2660;2748;2878;2986
	Mammal	Stephens et al. (2019)	Meles meles	11.884	8.64	Carnivore		Mammal	PanTHERIA	Piliocolobus badius	8.4304	130.65	Omnivore	208;730;741;1015;1297;1347;1544;1547;1848;2151;2344;2463;2493;2655;2660		Mammal	PanTHERIA	Connochaetes gnou	154	33.7	herbivore	543;869;917;1297;1525;1848;2629;2655;2693;2956
	Mammal	Stephens et al. (2019)	Meles meles	11.884	11.9	Carnivore		Mammal	PanTHERIA	Pithecia monachus	2.11	8	Omnivore	208;497;543;730;905;1544;1547;1611;1848;2151;2251;2344;2464;2655;2986		Mammal	PanTHERIA	Connochaetes gnou	156.548	34.62	herbivore	543;869;917;1297;1525;1848;2629;2655;2693;2956
	Mammal	Stephens et al. (2019)	Meles meles	11.884	19	Carnivore		Mammal	PanTHERIA	Poiana richardsonii	0.57	1	Omnivore	543;1113;1297;2655		Mammal	PanTHERIA	Connochaetes taurinus	196	7.77	herbivore	543;730;869;1052;1297;1525;1763;1822;1848;2338;2620;2629;2655;2693;2986
	Mammal	Stephens et al. (2019)	Meles meles	11.884	22	Carnivore		Mammal	PanTHERIA	Pongo pygmaeus	52.1	2	Omnivore	208;543;730;899;1038;1195;1297;1529;1544;1547;1577;1611;1763;1767;1848;2344;2489;2493;2655;2660;2986		Mammal	PanTHERIA	Connochaetes taurinus	198.62	7.99	herbivore	543;730;869;1052;1297;1525;1763;1822;1848;2338;2620;2629;2655;2693;2986
	Mammal	Stephens et al. (2019)	Meles meles	11.884	25.3	Carnivore		Mammal	PanTHERIA	Potamochoerus larvatus	68.6	0.4	Omnivore	645;1045;1848;2180;2655		Mammal	PanTHERIA	Cratogeomys castanops	0.26683	1001.77	herbivore	230;296;543;738;740;1297;1305;2151;2655;2657
	Mammal	Stephens et al. (2019)	Meles meles	11.884	30.7	Carnivore		Mammal	PanTHERIA	Potamochoerus porcus	70	0.24	Omnivore	543;645;730;760;904;1297;1848;2180;2629;2655		Mammal	PanTHERIA	Cryptomys hottentotus	0.0738	816	herbivore	230;231;244;245;246;247;248;250;730;740;1035;1075;1297;1573;1822;2052;2413;2557;2629;2655;2694;2695
	Mammal	Stephens et al. (2019)	Mephitis macroura	1.0978	1.2	Carnivore		Mammal	PanTHERIA	Potamochoerus porcus	70.0003	0.23	Omnivore	543;645;730;760;904;1297;1848;2180;2629;2655		Mammal	PanTHERIA	Cryptomys hottentotus	0.07513	816.08	herbivore	230;231;242;244;245;246;247;248;250;730;740;1075;1297;1573;1822;2052;2413;2557;2629;2655;2694;2695
	Mammal	Stephens et al. (2019)	Mephitis macroura	1.0978	1.7	Carnivore		Mammal	PanTHERIA	Potos flavus	2.48	34.5	Omnivore	367;543;730;890;1113;1297;1534;1564;1573;1822;2151;2431;2655		Mammal	PanTHERIA	Ctenomys opimus	0.327	235	herbivore	730;740;890;1297;1779;2151;2655
	Mammal	Stephens et al. (2019)	Microcebus murinus	0.069	73	Carnivore		Mammal	PanTHERIA	Potos flavus	2.44181	34.21	Omnivore	367;543;730;890;1113;1297;1534;1564;1573;1822;2151;2431;2655		Mammal	PanTHERIA	Ctenomys opimus	0.32705	233.87	herbivore	730;740;890;1297;1779;2151;2655
	Mammal	Stephens et al. (2019)	Microcebus murinus	0.069	95	Carnivore		Mammal	PanTHERIA	Procolobus badius	8.43	132	Omnivore	208;730;741;1015;1297;1347;1544;1547;1848;2151;2344;2463;2493;2655;2660		Mammal	PanTHERIA	Ctenomys peruanus	0.489	3770	herbivore	730;890;1297;1779;1822;2151;2655
	Mammal	Stephens et al. (2019)	Mustela erminea	0.2845	1.05	Carnivore		Mammal	PanTHERIA	Procyon cancrivorus	6.95	5.82	Omnivore	367;543;730;890;1113;1297;1822;2151;2431;2655		Mammal	PanTHERIA	Ctenomys peruanus	0.48836	3720.24	herbivore	730;890;1297;1779;1822;2151;2655
	Mammal	Stephens et al. (2019)	Mustela erminea	0.2845	1.4	Carnivore		Mammal	PanTHERIA	Procyon cancrivorus	6.93172	5.74	Omnivore	367;543;730;890;1113;1297;1822;2151;2431;2655		Mammal	PanTHERIA	Ctenomys talarum	0.141	5190	herbivore	230;245;512;543;740;890;1297;1627;1849;1865;1866;1867;2151;2414;2655;2917
	Mammal	Stephens et al. (2019)	Mustela erminea	0.2845	13.333	Carnivore		Mammal	PanTHERIA	Procyon lotor	6.37	3.29	Omnivore	367;543;730;1113;1297;1573;1615;1728;1822;2151;2655		Mammal	PanTHERIA	Ctenomys talarum	0.14084	5187.48	herbivore	230;245;512;543;740;890;1297;1627;1849;1865;1866;1867;2151;2414;2655;2917
	Mammal	Stephens et al. (2019)	Mustela frenata	0.19	0.3846	Carnivore		Mammal	PanTHERIA	Proechimys cayennensis	0.315	952	Omnivore	31;543;730;890;921;1297;2458;2655		Mammal	PanTHERIA	Cuniculus paca	8.17255	48.71	herbivore	543;730;905;1297;1627;1822;2151;2252;2431;2655
	Mammal	Stephens et al. (2019)	Mustela frenata	0.19	38.4615	Carnivore		Mammal	PanTHERIA	Proechimys longicaudatus	0.205	257	Omnivore	31;890;2655		Mammal	PanTHERIA	Cynomys leucurus	0.964	538	herbivore	166;639;1297;1849;1977;1986;2249;2655;2849;2974
	Mammal	Stephens et al. (2019)	Mustela lutreola	0.5664	0.2	Carnivore		Mammal	PanTHERIA	Proechimys longicaudatus	0.205	261.53	Omnivore	31;890;2655		Mammal	PanTHERIA	Cynomys leucurus	0.96376	546.43	herbivore	166;639;1297;1849;1977;1986;2249;2655;2849;2974
	Mammal	Stephens et al. (2019)	Mustela lutreola	0.5664	1.2	Carnivore		Mammal	PanTHERIA	Proechimys semispinosus	0.359	753	Omnivore	18;20;31;730;905;979;1117;1297;1573;1822;1849;1876;2458;2576;2655;2828		Mammal	PanTHERIA	Cynomys ludovicianus	0.79705	1830	herbivore	32;100;511;543;730;993;994;1054;1297;1370;1374;1596;1822;1849;1977;2249;2655;2731;2849;2974
	Mammal	Stephens et al. (2019)	Mustela nigripes	0.9071	1.833	Carnivore		Mammal	PanTHERIA	Proechimys semispinosus	0.35332	754.53	Omnivore	18;20;31;730;905;979;1117;1297;1573;1822;1849;1876;2458;2576;2655;2828		Mammal	PanTHERIA	Cynomys ludovicianus	0.797	1830	herbivore	32;100;511;543;730;993;994;1054;1297;1370;1374;1596;1822;1849;1977;2249;2655;2731;2849;2974
	Mammal	Stephens et al. (2019)	Mustela nivalis	0.07845	0.1	Carnivore		Mammal	PanTHERIA	Proechimys simonsi	0.28499	305.11	Omnivore	31;905;2655		Mammal	PanTHERIA	Cynomys parvidens	0.9	3830	herbivore	1297;1374;2298;2655
	Mammal	Stephens et al. (2019)	Mustela nivalis	0.07845	0.2	Carnivore		Mammal	PanTHERIA	Pseudomys higginsi	0.0631	520	Omnivore	838;1176;1297;2655;2803		Mammal	PanTHERIA	Cynomys parvidens	0.89998	3824.99	herbivore	1297;1374;2298;2655
	Mammal	Stephens et al. (2019)	Mustela nivalis	0.07845	0.6	Carnivore		Mammal	PanTHERIA	Puma yagouaroundi	6.875	0.58	Omnivore	730;890;1113;1297;1573;2151;2431;2655		Mammal	PanTHERIA	Dama dama	56.2	22	herbivore	511;543;589;653;936;1297;1573;1594;1763;2525;2655;2986;3010
	Mammal	Stephens et al. (2019)	Mustela nivalis	0.07845	0.7	Carnivore		Mammal	PanTHERIA	Pusa hispida	70.9636	0.95	Omnivore	367;543;1297;1763;2151;2338;2620;2655;2986		Mammal	PanTHERIA	Dama dama	57.2246	21.99	herbivore	511;543;589;653;936;1297;1573;1594;1763;2525;2655;2986;3010
	Mammal	Stephens et al. (2019)	Mustela nivalis	0.07845	0.83	Carnivore		Mammal	PanTHERIA	Pygathrix bieti	11	2.5	Omnivore	679;741;1015;1544;1547;1610;1848;2344;2655;3102		Mammal	PanTHERIA	Damaliscus hunteri	78.6	0.41	herbivore	511;869;899;1297;1525;1848;2655;2693
	Mammal	Stephens et al. (2019)	Mustela nivalis	0.07845	1	Carnivore		Mammal	PanTHERIA	Rattus everetti	0.254	152	Omnivore	170;2152;2446;2655		Mammal	PanTHERIA	Damaliscus lunatus	131	2.92	herbivore	730;869;917;1297;1525;1848;2620;2629;2655;2693;2986
	Mammal	Stephens et al. (2019)	Mustela nivalis	0.07845	1.6	Carnivore		Mammal	PanTHERIA	Rattus everetti	0.25353	153.38	Omnivore	170;2152;2446;2655		Mammal	PanTHERIA	Damaliscus lunatus	136	2.74	herbivore	730;869;917;1297;1525;1848;2629;2655;2693;2986
	Mammal	Stephens et al. (2019)	Mustela nivalis	0.07845	7.5	Carnivore		Mammal	PanTHERIA	Rattus exulans	0.0506	7200	Omnivore	456;730;1297;1306;1577;2152;2655;2803		Mammal	PanTHERIA	Dasyprocta leporina	3.02	50.4	herbivore	543;730;845;1297;1822;2151;2431;2655
	Mammal	Stephens et al. (2019)	Mustela nivalis	0.07845	10	Carnivore		Mammal	PanTHERIA	Rattus exulans	0.05063	7154.76	Omnivore	456;730;1297;1306;1577;2152;2655;2803		Mammal	PanTHERIA	Dasyprocta leporina	3.00999	49.69	herbivore	543;730;845;1297;1822;2151;2431;2655;2989
	Mammal	Stephens et al. (2019)	Mustela nivalis	0.07845	14.2537	Carnivore		Mammal	PanTHERIA	Rattus fuscipes	0.125	1080	Omnivore	456;730;1297;1822;2655;2803;2808;2814;2816;3074		Mammal	PanTHERIA	Dasyprocta punctata	2.31	17.7	herbivore	543;730;905;1297;2151;2655
	Mammal	Stephens et al. (2019)	Mustela nivalis	0.07845	18.75	Carnivore		Mammal	PanTHERIA	Rattus fuscipes	0.12458	1069.81	Omnivore	456;730;1297;1822;2655;2803;2808;2814;2816;3074		Mammal	PanTHERIA	Dasyprocta punctata	2.30912	17.44	herbivore	543;730;905;1297;2151;2655
	Mammal	Stephens et al. (2019)	Mustela nivalis	0.07845	80	Carnivore		Mammal	PanTHERIA	Rattus lutreolus	0.106	567	Omnivore	456;1009;1175;1297;1822;2655;2803;2814;2817		Mammal	PanTHERIA	Dendrohyrax arboreus	2.98111	22.67	herbivore	543;658;730;1015;1063;1297;1848;2151;2629;2655
	Mammal	Stephens et al. (2019)	Mustela putorius	0.9756	1.5	Carnivore		Mammal	PanTHERIA	Rattus lutreolus	0.106	566.83	Omnivore	456;1009;1175;1297;1822;2655;2803;2814;2817		Mammal	PanTHERIA	Desmodillus auricularis	0.0549	1280	herbivore	730;1297;1584;1822;2121;2390;2655;2978
	Mammal	Stephens et al. (2019)	Mustela putorius	0.9756	1.74	Carnivore		Mammal	PanTHERIA	Rattus rattus	0.143	2660	Omnivore	71;456;543;679;730;1297;1306;1577;1587;2088;2151;2363;2655;2723;2747;2792;2803;2808;3054		Mammal	PanTHERIA	Desmodillus auricularis	0.05481	1265.76	herbivore	730;1297;1584;1822;2121;2390;2655;2978
	Mammal	Stephens et al. (2019)	Mustela putorius	0.9756	1.79	Carnivore		Mammal	PanTHERIA	Rattus rattus	0.14268	2640.54	Omnivore	71;456;543;679;730;1297;1306;1577;1587;2088;2151;2363;2655;2723;2747;2792;2808;3054		Mammal	PanTHERIA	Dicerorhinus sumatrensis	1030	1.06	herbivore	511;543;730;899;997;1197;1297;2152;2335;2628;2655;3105
	Mammal	Stephens et al. (2019)	Mustela putorius	0.9756	2.13	Carnivore		Mammal	PanTHERIA	Rattus tiomanicus	0.119	4950	Omnivore	456;679;730;1297;2152;2655		Mammal	PanTHERIA	Dicerorhinus sumatrensis	1046.16	1.05	herbivore	511;543;730;899;997;1197;1297;2152;2335;2628;2655;3105
	Mammal	Stephens et al. (2019)	Mustela putorius	0.9756	2.33	Carnivore		Mammal	PanTHERIA	Rattus tiomanicus	0.11929	4912.07	Omnivore	456;679;730;1297;2152;2655		Mammal	PanTHERIA	Diceros bicornis	995.941	0.11	herbivore	453;543;674;730;899;997;1053;1297;1349;1573;1594;1622;1623;1763;1894;2335;2494;2629;2655;2687;2962;3105;3136
	Mammal	Stephens et al. (2019)	Mustela putorius	0.9756	3.98	Carnivore		Mammal	PanTHERIA	Ratufa affinis	1.16	23.3	Omnivore	32;511;730;1971;2152;2655;2844		Mammal	PanTHERIA	Diceros bicornis	977	0.11	herbivore	453;543;674;730;899;997;1053;1297;1349;1573;1594;1622;1623;1763;1894;2335;2494;2629;2655;2687;2962;3105;3136
	Mammal	Stephens et al. (2019)	Mustela putorius	0.9756	4.07	Carnivore		Mammal	PanTHERIA	Ratufa affinis	1.15582	23.03	Omnivore	32;511;730;1971;2152;2655;2844		Mammal	PanTHERIA	Dipodomys deserti	0.108	161	herbivore	303;517;730;808;982;1215;1297;1514;1749;1822;2655
	Mammal	Stephens et al. (2019)	Mustela putorius	0.9756	4.73	Carnivore		Mammal	PanTHERIA	Ratufa bicolor	1.61	9.88	Omnivore	32;511;730;1297;1739;1971;2655;2844		Mammal	PanTHERIA	Dipodomys deserti	0.10763	160.5	herbivore	303;517;730;808;982;1215;1297;1514;1749;1822;2655
	Mammal	Stephens et al. (2019)	Mustela putorius	0.9756	4.83	Carnivore		Mammal	PanTHERIA	Ratufa bicolor	1.60908	9.74	Omnivore	32;511;730;1297;1739;1971;2655;2844		Mammal	PanTHERIA	Dipodomys merriami	0.0376	370	herbivore	377;418;432;464;602;728;730;808;884;1215;1295;1297;1514;1517;1573;1576;1577;1749;1822;1849;2257;2416;2417;2473;2655;2888;2978
	Mammal	Stephens et al. (2019)	Mustela putorius	0.9756	4.88	Carnivore		Mammal	PanTHERIA	Reithrodontomys fulvescens	0.0116	633	Omnivore	533;730;905;1166;1206;1297;1595;1849;2655;2690;2926		Mammal	PanTHERIA	Dipodomys merriami	0.03791	373.61	herbivore	309;313;377;418;432;464;602;728;730;808;884;1215;1295;1297;1514;1517;1573;1576;1577;1749;1822;1849;2257;2416;2417;2473;2655;2888;2978
	Mammal	Stephens et al. (2019)	Mustela putorius	0.9756	4.97	Carnivore		Mammal	PanTHERIA	Reithrodontomys fulvescens	0.01155	639.1	Omnivore	533;730;905;1166;1206;1297;1595;1849;2655;2690;2926		Mammal	PanTHERIA	Dipodomys nelsoni	0.0879	368	herbivore	301;1297;2473;2655
	Mammal	Stephens et al. (2019)	Mustela putorius	0.9756	5.35	Carnivore		Mammal	PanTHERIA	Reithrodontomys humulis	0.00825	327	Omnivore	849;905;1297;1392;1563;1754;1756;2655;2704		Mammal	PanTHERIA	Dipodomys nelsoni	0.08793	373.61	herbivore	301;1297;2473;2655
	Mammal	Stephens et al. (2019)	Mustela putorius	0.9756	6.29	Carnivore		Mammal	PanTHERIA	Reithrodontomys humulis	0.00825	326.97	Omnivore	849;905;1297;1392;1563;1754;1756;2655;2704		Mammal	PanTHERIA	Dipodomys stephensi	0.0685	3380	herbivore	386;1297;1514;1573;1720;2336;2655
	Mammal	Stephens et al. (2019)	Myrmecophaga tridactyla	29.5318	0.1	Carnivore		Mammal	PanTHERIA	Reithrodontomys montanus	0.0109	303	Omnivore	905;1297;2655;3020		Mammal	PanTHERIA	Dipodomys stephensi	0.06849	3379.99	herbivore	386;1297;1514;1573;1720;2336;2655
	Mammal	Stephens et al. (2019)	Neofelis diardi	14.9451	0.008	Carnivore		Mammal	PanTHERIA	Reithrodontomys montanus	0.0109	300.58	Omnivore	905;1297;2655;3020		Mammal	PanTHERIA	Echimys chrysurus	0.61	6.29	herbivore	730;905;1297;2151;2431;2655
	Mammal	Stephens et al. (2019)	Neofelis diardi	14.9451	0.019	Carnivore		Mammal	PanTHERIA	Rhabdomys pumilio	0.0407	1810	Omnivore	456;543;730;1244;1297;1399;1584;1822;2121;2258;2390;2442;2655;2815;2978;3054		Mammal	PanTHERIA	Echimys chrysurus	0.60999	6.2	herbivore	730;905;1297;2151;2431;2655
	Mammal	Stephens et al. (2019)	Neovison vison	0.985	0.1	Carnivore		Mammal	PanTHERIA	Rhabdomys pumilio	0.04073	1827.85	Omnivore	456;543;730;1244;1297;1399;1584;1822;2121;2258;2390;2442;2655;2815;2978;3054		Mammal	PanTHERIA	Echimys semivillosus	0.283	35.9	herbivore	730;2151;2655
	Mammal	Stephens et al. (2019)	Neovison vison	0.985	0.7	Carnivore		Mammal	PanTHERIA	Rhinopithecus bieti	11.0005	2.5	Omnivore	679;741;1015;1544;1547;1610;1848;2344;2655;3102		Mammal	PanTHERIA	Echimys semivillosus	0.28236	35.43	herbivore	730;2151;2655
	Mammal	Stephens et al. (2019)	Neovison vison	0.985	1	Carnivore		Mammal	PanTHERIA	Rhinosciurus laticaudatus	0.23	9.7	Omnivore	730;1297;1849;2152;2655		Mammal	PanTHERIA	Elephas maximus	3269.79	0.53	herbivore	511;543;679;730;899;1297;1573;1577;1594;1878;2017;2195;2610;2655;2759;2986
	Mammal	Stephens et al. (2019)	Neovison vison	0.985	8	Carnivore		Mammal	PanTHERIA	Rhinosciurus laticaudatus	0.2303	9.56	Omnivore	730;1297;1849;2152;2655		Mammal	PanTHERIA	Elephas maximus	3320	0.53	herbivore	511;543;679;730;899;1297;1573;1577;1594;1878;2017;2195;2610;2655;2759;2986
	Mammal	Stephens et al. (2019)	Otocyon megalotis	4.09812	0.034	Carnivore		Mammal	PanTHERIA	Rhipidomys mastacalis	0.1	101	Omnivore	730;890;905;1297;2151;2159;2655		Mammal	PanTHERIA	Equus asinus	180	4.05	herbivore	33;127;511;543;614;899;1016;1297;1458;1594;2544;2655;3134
	Mammal	Stephens et al. (2019)	Otocyon megalotis	4.09812	0.103	Carnivore		Mammal	PanTHERIA	Rhipidomys mastacalis	0.1	101.19	Omnivore	730;890;905;1297;2151;2159;2655		Mammal	PanTHERIA	Equus burchellii	277	6.99	herbivore	127;543;730;854;1199;1297;1573;1763;2338;2620;2629;2655
	Mammal	Stephens et al. (2019)	Otocyon megalotis	4.09812	0.182	Carnivore		Mammal	PanTHERIA	Saccostomus campestris	0.0503	22	Omnivore	543;730;897;1244;1297;1584;1798;1822;2390;2655		Mammal	PanTHERIA	Equus burchellii	279.161	7	herbivore	127;543;730;854;1199;1297;1573;1763;2338;2620;2629;2655
	Mammal	Stephens et al. (2019)	Otocyon megalotis	4.09812	0.192	Carnivore		Mammal	PanTHERIA	Saccostomus campestris	0.05033	22.06	Omnivore	543;730;897;1244;1297;1584;1798;1822;2390;2655		Mammal	PanTHERIA	Equus grevyi	403	2.31	herbivore	127;511;543;619;730;899;1297;2655
	Mammal	Stephens et al. (2019)	Otocyon megalotis	4.09812	0.195	Carnivore		Mammal	PanTHERIA	Saccostomus mearnsi	0.0649	3560	Omnivore	1297;1586;2655		Mammal	PanTHERIA	Equus grevyi	408	2.27	herbivore	127;511;543;619;730;899;1297;2655
	Mammal	Stephens et al. (2019)	Otocyon megalotis	4.09812	0.2	Carnivore		Mammal	PanTHERIA	Saccostomus mearnsi	0.06491	3611.61	Omnivore	1297;1586;2655		Mammal	PanTHERIA	Equus hemionus	236	0.7	herbivore	127;141;511;543;679;899;934;1297;1785;2401;2655
	Mammal	Stephens et al. (2019)	Otocyon megalotis	4.09812	0.288	Carnivore		Mammal	PanTHERIA	Saguinus fuscicollis	0.394	19.5	Omnivore	203;208;543;730;890;905;1125;1297;1544;1547;2151;2251;2344;2493;2520;2654;2655;2660;2663;2986		Mammal	PanTHERIA	Equus hemionus	235.248	0.69	herbivore	127;141;511;543;679;899;934;1198;1297;1785;2401;2655
	Mammal	Stephens et al. (2019)	Otocyon megalotis	4.09812	0.301	Carnivore		Mammal	PanTHERIA	Saguinus fuscicollis	0.39399	19.49	Omnivore	203;208;543;730;890;905;1125;1297;1544;1547;2151;2251;2344;2493;2520;2654;2655;2660;2663;2986		Mammal	PanTHERIA	Equus zebra	277	1.35	herbivore	127;543;730;899;1297;1573;1763;1801;2247;2248;2629;2655;2996
	Mammal	Stephens et al. (2019)	Otocyon megalotis	4.09812	0.4	Carnivore		Mammal	PanTHERIA	Saguinus geoffroyi	0.493	5.13	Omnivore	890;1544;1547;1822;2151;2344;2493;2655;2660;2663;2986		Mammal	PanTHERIA	Equus zebra	282.462	1.32	herbivore	127;543;730;899;1297;1573;1763;1801;2247;2248;2629;2655;2996
	Mammal	Stephens et al. (2019)	Otocyon megalotis	4.09812	0.464	Carnivore		Mammal	PanTHERIA	Saguinus imperator	0.41	18.4	Omnivore	543;730;890;905;1125;1544;1547;2151;2251;2344;2520;2655;2660;2663		Mammal	PanTHERIA	Erethizon dorsatum	7.42	3.5	herbivore	210;511;543;713;730;1297;1573;2151;2457;2589;2590;2592;2655;2749;2781;2782;3077
	Mammal	Stephens et al. (2019)	Otocyon megalotis	4.09812	0.534	Carnivore		Mammal	PanTHERIA	Saguinus imperator	0.40791	18.39	Omnivore	543;730;890;905;1125;1544;1547;2151;2251;2344;2520;2655;2660;2663		Mammal	PanTHERIA	Erethizon dorsatum	7.41946	3.49	herbivore	210;511;543;713;730;1297;1573;2151;2457;2589;2590;2592;2655;2749;2781;2782;3077
	Mammal	Stephens et al. (2019)	Otocyon megalotis	4.09812	0.85	Carnivore		Mammal	PanTHERIA	Saguinus leucopus	0.457	10.6	Omnivore	730;899;905;1547;2151;2344;2655;2663		Mammal	PanTHERIA	Eudorcas thomsonii	22.9074	12.53	herbivore	543;730;869;917;1297;1525;1848;2655;2693;2986;3057
	Mammal	Stephens et al. (2019)	Otocyon megalotis	4.09812	1.55	Carnivore		Mammal	PanTHERIA	Saguinus leucopus	0.45668	10.57	Omnivore	730;899;905;1547;2151;2344;2655;2663		Mammal	PanTHERIA	Eulemur fulvus	2.37699	221	herbivore	208;543;730;732;1046;1048;1261;1297;1544;1546;1547;1822;1848;2041;2151;2344;2428;2489;2493;2655;2660;2986;3086
	Mammal	Stephens et al. (2019)	Otocyon megalotis	4.09812	2.3	Carnivore		Mammal	PanTHERIA	Saguinus midas	0.541	11.1	Omnivore	208;543;730;890;905;1201;1297;1544;1547;2151;2344;2431;2489;2493;2511;2655;2660;2663;2986		Mammal	PanTHERIA	Euoticus elegantulus	0.296	16.6	herbivore	208;223;730;1297;1544;1547;1848;2344;2655;2660;2986
	Mammal	Stephens et al. (2019)	Otocyon megalotis	4.09812	5.7	Carnivore		Mammal	PanTHERIA	Saguinus midas	0.54056	10.98	Omnivore	208;543;730;890;905;1201;1297;1544;1547;2151;2344;2431;2489;2493;2511;2655;2660;2663;2986		Mammal	PanTHERIA	Galago alleni	0.269	16.6	herbivore	208;223;543;730;904;1297;1547;1768;1848;2344;2493;2655;2660;2986
	Mammal	Stephens et al. (2019)	Otocyon megalotis	4.09812	8.5	Carnivore		Mammal	PanTHERIA	Saguinus mystax	0.559	31	Omnivore	730;905;1125;1297;1544;1547;2151;2251;2344;2511;2520;2654;2655;2660;2663;2986		Mammal	PanTHERIA	Galago alleni	0.26603	16.47	herbivore	208;223;543;730;904;1297;1547;1768;1848;2344;2493;2655;2660;2986
	Mammal	Stephens et al. (2019)	Panthera leo	158.624	0.005	Carnivore		Mammal	PanTHERIA	Saguinus mystax	0.55587	30.98	Omnivore	730;905;1125;1297;1544;1547;2151;2251;2344;2511;2520;2654;2655;2660;2663;2986		Mammal	PanTHERIA	Galago moholi	0.194	172	herbivore	223;1544;1547;1768;2151;2344;2489;2493;2655;2973
	Mammal	Stephens et al. (2019)	Panthera leo	158.624	0.006	Carnivore		Mammal	PanTHERIA	Saguinus oedipus	0.464	46.2	Omnivore	208;543;730;899;905;1125;1167;1297;1544;1547;1577;1611;1768;2151;2344;2489;2493;2520;2655;2660;2663;2986		Mammal	PanTHERIA	Galago moholi	0.19196	172.04	herbivore	223;1544;1547;1768;2151;2344;2489;2493;2655;2973
	Mammal	Stephens et al. (2019)	Panthera leo	158.624	0.007	Carnivore		Mammal	PanTHERIA	Saguinus oedipus	0.46204	45.52	Omnivore	208;543;730;899;905;1125;1167;1297;1544;1547;1577;1611;1768;2151;2344;2489;2493;2520;2655;2660;2663;2986		Mammal	PanTHERIA	Gazella dama	70.4	0.18	herbivore	869;899;1297;1525;1848;2655;2693
	Mammal	Stephens et al. (2019)	Panthera leo	158.624	0.008	Carnivore		Mammal	PanTHERIA	Saimiri oerstedii	0.714	129	Omnivore	169;208;730;899;905;1167;1544;1547;1848;2151;2344;2463;2655;2986;3086		Mammal	PanTHERIA	Gazella gazella	21.3068	0.4	herbivore	511;543;856;1065;1208;1297;1525;1554;1573;1848;1985;2655
	Mammal	Stephens et al. (2019)	Panthera leo	158.624	0.009	Carnivore		Mammal	PanTHERIA	Saimiri oerstedii	0.71418	128.8	Omnivore	169;208;730;899;905;1167;1544;1547;1848;2151;2344;2463;2655;2986;3086		Mammal	PanTHERIA	Gazella gazella	21.2	0.4	herbivore	511;543;856;1065;1208;1297;1525;1554;1573;1848;1985;2655
	Mammal	Stephens et al. (2019)	Panthera leo	158.624	0.012	Carnivore		Mammal	PanTHERIA	Saimiri sciureus	0.75	36.1	Omnivore	169;208;543;730;890;905;1167;1297;1544;1547;1577;1594;1611;1763;1767;1822;1848;2151;2251;2308;2344;2463;2489;2493;2511;2655;2660;2986;3086		Mammal	PanTHERIA	Gazella granti	55	3.82	herbivore	730;869;917;1052;1297;1525;1848;2655;2693;2986
	Mammal	Stephens et al. (2019)	Panthera leo	158.624	0.015	Carnivore		Mammal	PanTHERIA	Saimiri sciureus	0.74947	36.09	Omnivore	169;208;543;730;890;905;1167;1297;1544;1547;1577;1594;1611;1763;1767;1822;1848;2151;2251;2308;2344;2463;2489;2493;2511;2655;2660;2986;3086		Mammal	PanTHERIA	Gazella subgutturosa	26.7	0.63	herbivore	511;543;1208;1297;1525;1602;1848;2401;2655
	Mammal	Stephens et al. (2019)	Panthera leo	158.624	0.016	Carnivore		Mammal	PanTHERIA	Scalopus aquaticus	0.0866	950	Omnivore	176;543;595;949;966;1276;1277;1279;1297;1338;1573;1577;2131;2655;2786;2960;3100		Mammal	PanTHERIA	Gazella subgutturosa	26.9814	0.64	herbivore	511;543;1208;1297;1602;1848;2401;2655
	Mammal	Stephens et al. (2019)	Panthera leo	158.624	0.018	Carnivore		Mammal	PanTHERIA	Scapanus orarius	0.0607	5000	Omnivore	176;595;949;1275;1297;1822;2131;2655		Mammal	PanTHERIA	Gazella thomsonii	22.6	14.6	herbivore	543;730;869;917;1297;1525;1848;2655;2693;2986;3057
	Mammal	Stephens et al. (2019)	Panthera leo	158.624	0.019	Carnivore		Mammal	PanTHERIA	Scapanus orarius	0.06213	4999.99	Omnivore	176;595;949;1275;1297;1822;2131;2655		Mammal	PanTHERIA	Geocapromys ingrahami	0.73352	3000	herbivore	543;650;899;1297;1849;2151;2655
	Mammal	Stephens et al. (2019)	Panthera leo	158.624	0.02	Carnivore		Mammal	PanTHERIA	Scapanus townsendii	0.14	1240	Omnivore	176;549;595;966;1297;1688;1822;2131;2655		Mammal	PanTHERIA	Geomys attwateri	0.14406	2024.94	herbivore	534;730;2423;3032
	Mammal	Stephens et al. (2019)	Panthera leo	158.624	0.0204	Carnivore		Mammal	PanTHERIA	Sciurus aberti	0.623	114	Omnivore	32;1297;1567;1573;1822;1977;2109;2151;2249;2655;2799;2948;2974		Mammal	PanTHERIA	Geomys breviceps	0.13647	51.76	herbivore	730;906;2760;3073
	Mammal	Stephens et al. (2019)	Panthera leo	158.624	0.023	Carnivore		Mammal	PanTHERIA	Sciurus carolinensis	0.546	690	Omnivore	32;153;189;190;191;543;730;991;1297;1383;1573;1577;1582;1660;1661;1812;1822;1849;1977;2050;2151;2155;2206;2249;2338;2450;2462;2608;2609;26202629;2655;2707;2799;2809;2833;2947;2948;2974		Mammal	PanTHERIA	Geomys bursarius	0.20375	1250	herbivore	231;247;296;543;740;1297;1822;1849;2151;2655;2918
	Mammal	Stephens et al. (2019)	Panthera leo	158.624	0.027	Carnivore		Mammal	PanTHERIA	Sciurus granatensis	0.319	79	Omnivore	730;905;1297;1329;1660;1849;2151;2159;2655;2799;3138		Mammal	PanTHERIA	Giraffa camelopardalis	955	1.2	herbivore	453;543;718;730;869;1297;1446;1573;1594;1848;2629;2655;2986
	Mammal	Stephens et al. (2019)	Panthera leo	158.624	0.03	Carnivore		Mammal	PanTHERIA	Sciurus granatensis	0.31844	77.94	Omnivore	730;905;1297;1329;1660;1849;2151;2159;2655;2799;3138		Mammal	PanTHERIA	Giraffa camelopardalis	964.655	1.23	herbivore	453;543;718;730;869;1297;1446;1573;1594;1848;2629;2655;2986
	Mammal	Stephens et al. (2019)	Panthera leo	158.624	0.035	Carnivore		Mammal	PanTHERIA	Sciurus vulgaris	0.333	60.1	Omnivore	511;543;1297;1573;1577;1582;1732;1769;1841;1849;2047;2151;2608;2655;2947;2976;3143		Mammal	PanTHERIA	Hapalemur griseus	0.916	62	herbivore	208;543;1046;1048;1167;1261;1297;1544;1546;1547;1848;2041;2151;2344;2428;2493;2655;2660;2986
	Mammal	Stephens et al. (2019)	Panthera leo	158.624	0.037	Carnivore		Mammal	PanTHERIA	Sciurus vulgaris	0.333	59.7	Omnivore	511;543;1297;1573;1577;1582;1732;1769;1841;1849;2047;2151;2608;2655;2947;2976;3143		Mammal	PanTHERIA	Heliophobius argenteocinereus	0.16	5800	herbivore	230;231;244;247;543;740;1297;1478;1573;1822;2655
	Mammal	Stephens et al. (2019)	Panthera leo	158.624	0.038	Carnivore		Mammal	PanTHERIA	Sigmodon hispidus	0.111	1750	Omnivore	365;532;533;543;730;782;783;848;1116;1166;1206;1297;1392;1577;1593;1595;1756;1822;1849;2166;2197;2373;2473;2632;2655;2769		Mammal	PanTHERIA	Heterocephalus glaber	0.0394	11100	herbivore	230;231;242;244;245;247;543;740;1297;1481;1573;1822;1849;1944;2604;2655
	Mammal	Stephens et al. (2019)	Panthera leo	158.624	0.04	Carnivore		Mammal	PanTHERIA	Sorex araneus	0.00883	1840	Omnivore	34;35;128;439;501;540;543;561;620;621;622;623;626;627;628;629;630;703;730;779;795;798;1081;1121;1248;1297;1445;1456;1539;15771655;1738;1816;1822;1849;1868;2016;2056;2080;2148;2170;2255;2597;2605;26192655;2728;2729;2730;2786;2819		Mammal	PanTHERIA	Heterohyrax brucei	2.45	5700	herbivore	202;543;1297;1355;1822;1848;2151;2629;2655
	Mammal	Stephens et al. (2019)	Panthera leo	158.624	0.0414	Carnivore		Mammal	PanTHERIA	Sorex araneus	0.00918	1859.01	Omnivore	34;35;128;439;501;540;543;561;620;621;622;623;626;627;628;629;630;703;730;779;795;798;1081;1121;1248;1297;1445;1456;1539;15771655;1738;1816;1822;1849;1868;2016;2056;2080;2148;2170;2255;2597;2605;26192655;2728;2729;2730;2786;2819		Mammal	PanTHERIA	Heterohyrax brucei	2.45366	5751.97	herbivore	202;543;1297;1355;1822;1848;2151;2629;2655
	Mammal	Stephens et al. (2019)	Panthera leo	158.624	0.042	Carnivore		Mammal	PanTHERIA	Sorex caecutiens	0.00623	1620	Omnivore	34;543;626;629;813;1248;1297;1445;1456;1539;2169;2170;2172;2597;2619;2655		Mammal	PanTHERIA	Heteromys desmarestianus	0.0725	661	herbivore	730;905;981;982;1297;1822;1849;1876;2151;2655
	Mammal	Stephens et al. (2019)	Panthera leo	158.624	0.045	Carnivore		Mammal	PanTHERIA	Sorex caecutiens	0.0063	1643.9	Omnivore	34;543;626;629;813;1248;1297;1445;1456;1539;2169;2170;2172;2597;2619;2655		Mammal	PanTHERIA	Heteromys desmarestianus	0.074	656.45	herbivore	730;905;981;982;1297;1822;1849;1876;2151;2655
	Mammal	Stephens et al. (2019)	Panthera leo	158.624	0.05	Carnivore		Mammal	PanTHERIA	Sorex fumeus	0.00772	3380	Omnivore	34;176;448;543;626;1233;1297;1445;2200;2655		Mammal	PanTHERIA	Hippocamelus antisensis	68.5994	1.2	herbivore	511;543;890;899;1297;1997;2655;3009;3010
	Mammal	Stephens et al. (2019)	Panthera leo	158.624	0.051	Carnivore		Mammal	PanTHERIA	Sorex fumeus	0.00783	3383.55	Omnivore	34;176;448;543;626;1233;1297;1445;2200;2655		Mammal	PanTHERIA	Hippocamelus bisulcus	68.8	1.11	herbivore	653;792;890;899;2655;3009;3010
	Mammal	Stephens et al. (2019)	Panthera leo	158.624	0.06	Carnivore		Mammal	PanTHERIA	Sorex longirostris	0.00318	62	Omnivore	34;730;1021;1022;1297;1445;2166;2655		Mammal	PanTHERIA	Hippocamelus bisulcus	69.2408	1.12	herbivore	653;792;890;899;2655;3009;3010
	Mammal	Stephens et al. (2019)	Panthera leo	158.624	0.062	Carnivore		Mammal	PanTHERIA	Sorex longirostris	0.00329	61.11	Omnivore	34;730;1021;1022;1297;1445;2166;2655		Mammal	PanTHERIA	Hippotragus equinus	260	0.94	herbivore	543;730;859;869;1297;1525;1848;2629;2655;2693;2986
	Mammal	Stephens et al. (2019)	Panthera leo	158.624	0.065	Carnivore		Mammal	PanTHERIA	Sorex minutus	0.00414	850	Omnivore	34;35;440;516;540;543;620;623;626;627;629;703;730;893;1081;1082;1248;1297;1445;1577;1655;1822;1868;2148;2170;2255;2597;2619;2655;27302786;2819;2954		Mammal	PanTHERIA	Hippotragus equinus	264.174	0.96	herbivore	543;730;859;869;1297;1525;1848;2629;2655;2693;2986
	Mammal	Stephens et al. (2019)	Panthera leo	158.624	0.075	Carnivore		Mammal	PanTHERIA	Sorex minutus	0.00432	849.99	Omnivore	34;35;440;516;540;543;620;623;626;627;629;703;730;893;1081;1082;1248;1297;1445;1577;1655;1822;1868;2148;2170;2255;2597;2619;2655;27302786;2819;2954		Mammal	PanTHERIA	Hippotragus niger	234	1.27	herbivore	543;730;869;1297;1525;1594;1848;2629;2655;2693;2986
	Mammal	Stephens et al. (2019)	Panthera leo	158.624	0.079	Carnivore		Mammal	PanTHERIA	Sorex monticolus	0.00678	1200	Omnivore	626;1081;1289;1297;1445;1451;2170;2651;2655;2730;2786		Mammal	PanTHERIA	Hippotragus niger	236.406	1.3	herbivore	543;730;869;1297;1525;1594;1848;2629;2655;2693;2986
	Mammal	Stephens et al. (2019)	Panthera leo	158.624	0.083	Carnivore		Mammal	PanTHERIA	Sorex vagrans	0.00588	1760	Omnivore	34;176;543;626;640;646;730;1081;1289;1297;1378;1442;1445;1451;1503;1849;2080;2170;2505;2655;2730;2786;2819;3059		Mammal	PanTHERIA	Hydrochaeris hydrochaeris	47.5	126	herbivore	543;597;730;890;905;1297;1327;1822;1845;2048;2151;2348;2655;2865;3125
	Mammal	Stephens et al. (2019)	Panthera leo	158.624	0.088	Carnivore		Mammal	PanTHERIA	Sorex vagrans	0.00599	1759.54	Omnivore	34;176;543;626;640;646;730;1081;1289;1297;1378;1442;1445;1451;1503;1849;2080;2170;2505;2655;2730;2786;2819;3059		Mammal	PanTHERIA	Hydrochoerus hydrochaeris	48.1449	125.34	herbivore	543;597;730;890;905;1297;1327;1822;1845;2048;2151;2348;2655;3125
	Mammal	Stephens et al. (2019)	Panthera leo	158.624	0.09	Carnivore		Mammal	PanTHERIA	Spermophilus armatus	0.307	4610	Omnivore	730;915;1297;1401;1822;1849;2013;2082;2631;2655;2974		Mammal	PanTHERIA	Hyemoschus aquaticus	10.8	16.1	herbivore	200;543;730;904;1297;1573;1848;2655
	Mammal	Stephens et al. (2019)	Panthera leo	158.624	0.093	Carnivore		Mammal	PanTHERIA	Spermophilus armatus	0.30648	4544.01	Omnivore	730;915;1297;1401;1822;1849;2013;2082;2631;2655;2974		Mammal	PanTHERIA	Hyemoschus aquaticus	10.85	15.85	herbivore	200;543;730;904;1297;1573;1848;2655
	Mammal	Stephens et al. (2019)	Panthera leo	158.624	0.094	Carnivore		Mammal	PanTHERIA	Spermophilus beldingi	0.272	2340	Omnivore	1215;1297;1484;1822;1849;1977;2013;2068;2069;2070;2082;2153;2338;2620;2655;2974		Mammal	PanTHERIA	Hylochoerus meinertzhageni	198.13	1.5	herbivore	511;543;645;760;904;1297;1848;2180;2655
	Mammal	Stephens et al. (2019)	Panthera leo	158.624	0.095	Carnivore		Mammal	PanTHERIA	Spermophilus beldingi	0.27253	2378.64	Omnivore	1215;1297;1484;1822;1849;1977;2013;2068;2069;2070;2082;2153;2338;2620;2655;2974		Mammal	PanTHERIA	Hypogeomys antimena	1.18	64.3	herbivore	675;899;1045;1048;1297;1573;2152;2333;2655;2672
	Mammal	Stephens et al. (2019)	Panthera leo	158.624	0.099	Carnivore		Mammal	PanTHERIA	Spermophilus spilosoma	0.107	123	Omnivore	32;376;730;1297;1401;1573;1822;2473;2655;2746		Mammal	PanTHERIA	Hypogeomys antimena	1.17593	63.33	herbivore	675;899;1045;1048;1297;1573;2152;2333;2655;2672
	Mammal	Stephens et al. (2019)	Panthera leo	158.624	0.1	Carnivore		Mammal	PanTHERIA	Spermophilus spilosoma	0.10664	124.53	Omnivore	32;376;730;1297;1401;1573;1822;2473;2655;2746		Mammal	PanTHERIA	Idiurus macrotis	0.0272	368	herbivore	1297;1535;2655
	Mammal	Stephens et al. (2019)	Panthera leo	158.624	0.105	Carnivore		Mammal	PanTHERIA	Spermophilus tereticaudus	0.148	1460	Omnivore	808;831;911;1020;1297;1822;1849;1977;2111;2418;2655		Mammal	PanTHERIA	Idiurus macrotis	0.02723	374.23	herbivore	1297;1535;2655
	Mammal	Stephens et al. (2019)	Panthera leo	158.624	0.11	Carnivore		Mammal	PanTHERIA	Spermophilus tereticaudus	0.14757	1456.02	Omnivore	808;831;911;1020;1297;1822;1849;1977;2111;2418;2655		Mammal	PanTHERIA	Indri indri	8.65	10.8	herbivore	208;511;730;899;1046;1048;1167;1261;1297;1544;1547;1848;2151;2344;2428;2493;2655;2660;2973;2986
	Mammal	Stephens et al. (2019)	Panthera leo	158.624	0.115	Carnivore		Mammal	PanTHERIA	Spermophilus townsendii	0.207	752	Omnivore	41;1215;1297;1496;1822;1977;2082;2445;2558;2655;2909		Mammal	PanTHERIA	Indri indri	8.56548	10.62	herbivore	208;511;730;899;1046;1048;1167;1261;1297;1544;1547;1848;2151;2344;2428;2493;2655;2660;2973;2986
	Mammal	Stephens et al. (2019)	Panthera leo	158.624	0.118	Carnivore		Mammal	PanTHERIA	Spermophilus townsendii	0.20729	759.22	Omnivore	41;1215;1297;1496;1822;1977;2082;2445;2558;2655;2909		Mammal	PanTHERIA	Kobus ellipsiprymnus	202	2.4	herbivore	543;730;854;869;917;1052;1297;1525;1822;1848;1981;2338;2620;2629;2655;2693;2986;3057
	Mammal	Stephens et al. (2019)	Panthera leo	158.624	0.12	Carnivore		Mammal	PanTHERIA	Spermophilus tridecemlineatus	0.175	389	Omnivore	32;701;730;919;1297;1573;1822;1849;1919;1977;2082;2476;2655;2746;2958;3132;3133		Mammal	PanTHERIA	Kobus ellipsiprymnus	204.393	2.46	herbivore	543;730;854;869;917;1052;1297;1525;1822;1848;1981;2338;2620;2629;2655;2693;2986;3057
	Mammal	Stephens et al. (2019)	Panthera leo	158.624	0.125	Carnivore		Mammal	PanTHERIA	Spermophilus tridecemlineatus	0.17491	386.61	Omnivore	32;701;730;919;1297;1573;1822;1849;1919;1977;2082;2476;2655;2746;2958;3132;3133		Mammal	PanTHERIA	Kobus kob	79.5	2.54	herbivore	173;543;730;869;917;1297;1525;1848;2620;2655;2693;2986
	Mammal	Stephens et al. (2019)	Panthera leo	158.624	0.128	Carnivore		Mammal	PanTHERIA	Spermophilus variegatus	0.715	135	Omnivore	1297;1573;2156;2188;2189;2614;2655;2974		Mammal	PanTHERIA	Kobus kob	80.0352	2.6	herbivore	173;543;730;869;917;1297;1525;1848;2620;2655;2693;2986
	Mammal	Stephens et al. (2019)	Panthera leo	158.624	0.13	Carnivore		Mammal	PanTHERIA	Spermophilus variegatus	0.71458	136.99	Omnivore	1297;1573;2156;2188;2189;2614;2655;2974		Mammal	PanTHERIA	Kobus leche	87.4	30.8	herbivore	543;730;869;1297;1525;1848;2629;2655;2693;2986
	Mammal	Stephens et al. (2019)	Panthera leo	158.624	0.132	Carnivore		Mammal	PanTHERIA	Spermophilus washingtoni	0.215	18500	Omnivore	1297;2447;2558;2655		Mammal	PanTHERIA	Kobus leche	88.645	31	herbivore	543;730;869;1297;1525;1848;2629;2655;2693;2986
	Mammal	Stephens et al. (2019)	Panthera leo	158.624	0.139	Carnivore		Mammal	PanTHERIA	Sphiggurus insidiosus	0.999	26.7	Omnivore	730;2151;2655		Mammal	PanTHERIA	Kobus vardonii	71	4.65	herbivore	730;869;1297;1763;1848;2629;2655;2693;2986
	Mammal	Stephens et al. (2019)	Panthera leo	158.624	0.14	Carnivore		Mammal	PanTHERIA	Sphiggurus insidiosus	0.99832	26.3	Omnivore	730;2151;2655		Mammal	PanTHERIA	Kobus vardonii	71.4627	4.78	herbivore	730;869;1297;1763;1848;2629;2655;2693;2986
	Mammal	Stephens et al. (2019)	Panthera leo	158.624	0.143	Carnivore		Mammal	PanTHERIA	Spilogale putorius	0.569	4.74	Omnivore	367;543;730;1113;1297;1573;2655		Mammal	PanTHERIA	Lagidium peruanum	1.22	1.6	herbivore	511;543;890;1297;2151;2238;2239;2498;2655
	Mammal	Stephens et al. (2019)	Panthera leo	158.624	0.145	Carnivore		Mammal	PanTHERIA	Spilogale putorius	0.56649	4.7	Omnivore	367;543;730;1113;1297;1573;2655		Mammal	PanTHERIA	Lagorchestes hirsutus	1.42	18.1	herbivore	511;899;955;1412;1760;1848;2655;2986
	Mammal	Stephens et al. (2019)	Panthera leo	158.624	0.16	Carnivore		Mammal	PanTHERIA	Sundasciurus hippurus	0.358	180	Omnivore	32;730;2152;2655;2844;2848		Mammal	PanTHERIA	Lagorchestes hirsutus	1.40714	18.13	herbivore	511;899;955;1412;1760;1848;2655;2986
	Mammal	Stephens et al. (2019)	Panthera leo	158.624	0.165	Carnivore		Mammal	PanTHERIA	Sundasciurus hippurus	0.35779	177.15	Omnivore	32;730;2152;2655;2844;2848		Mammal	PanTHERIA	Lagostrophus fasciatus	1.95	88	herbivore	511;543;899;955;1297;1760;2655;2986
	Mammal	Stephens et al. (2019)	Panthera leo	158.624	0.17	Carnivore		Mammal	PanTHERIA	Sundasciurus tenuis	0.0749	144	Omnivore	730;1297;2152;2655;2844		Mammal	PanTHERIA	Lagostrophus fasciatus	1.93348	87.99	herbivore	511;543;899;955;1297;1760;2655;2986
	Mammal	Stephens et al. (2019)	Panthera leo	158.624	0.18	Carnivore		Mammal	PanTHERIA	Sundasciurus tenuis	0.07487	141.72	Omnivore	730;1297;2152;2655;2844		Mammal	PanTHERIA	Lagothrix flavicauda	8.27	6.56	herbivore	730;899;905;1297;1544;1547;1848;2151;2344;2371;2463;2655
	Mammal	Stephens et al. (2019)	Panthera leo	158.624	0.193	Carnivore		Mammal	PanTHERIA	Sus scrofa	84.5	3.57	Omnivore	136;506;543;645;679;730;789;1052;1297;1573;1594;1848;2180;2338;2620;2655		Mammal	PanTHERIA	Lama glama	78.3227	0.45	herbivore	543;613;730;890;1015;1297;1594;1848;2655
	Mammal	Stephens et al. (2019)	Panthera leo	158.624	0.198	Carnivore		Mammal	PanTHERIA	Sus scrofa	84.4715	3.54	Omnivore	136;506;543;645;679;730;789;1052;1297;1573;1594;1848;2180;2338;2620;2655		Mammal	PanTHERIA	Lama guanicoe	95.5	0.45	herbivore	543;730;890;1015;1297;1848;2655
	Mammal	Stephens et al. (2019)	Panthera leo	158.624	0.2	Carnivore		Mammal	PanTHERIA	Symphalangus syndactylus	10.839	4.99	Omnivore	208;526;543;610;730;954;1297;1544;1547;1768;1848;2344;2453;2489;2493;2655;2660;2986		Mammal	PanTHERIA	Lasiorhinus krefftii	31.9	22	herbivore	899;955;1499;1500;1573;1760;1848;2655
	Mammal	Stephens et al. (2019)	Panthera leo	158.624	0.201	Carnivore		Mammal	PanTHERIA	Tamias amoenus	0.0507	152	Omnivore	32;275;379;464;467;730;1215;1297;1573;1577;1578;1781;1822;1849;1977;2599;2600;2601;2655;2764;2831;2870		Mammal	PanTHERIA	Lasiorhinus krefftii	31.85	21.99	herbivore	899;955;1499;1500;1573;1760;1848;2655
	Mammal	Stephens et al. (2019)	Panthera leo	158.624	0.218	Carnivore		Mammal	PanTHERIA	Tamias amoenus	0.05063	152.81	Omnivore	32;275;379;464;467;730;1215;1297;1573;1577;1578;1781;1822;1849;1977;2599;2600;2601;2655;2764;2831;2870		Mammal	PanTHERIA	Lasiorhinus latifrons	26.2	68	herbivore	543;730;955;1297;1412;1760;1822;1848;2484;2655
	Mammal	Stephens et al. (2019)	Panthera leo	158.624	0.23	Carnivore		Mammal	PanTHERIA	Tamias cinereicollis	0.0616	500	Omnivore	647;1297;1352;1781;2229;2655		Mammal	PanTHERIA	Lasiorhinus latifrons	26.1638	67.99	herbivore	543;730;955;1297;1412;1760;1822;1848;2484;2655
	Mammal	Stephens et al. (2019)	Panthera leo	158.624	0.24	Carnivore		Mammal	PanTHERIA	Tamias cinereicollis	0.06159	499.99	Omnivore	647;1297;1352;1781;2229;2655		Mammal	PanTHERIA	Lemmiscus curtatus	0.02827	589.92	herbivore	553;730;1215;1297;1359;1822;1849;1896;1949;2655
	Mammal	Stephens et al. (2019)	Panthera leo	158.624	0.25	Carnivore		Mammal	PanTHERIA	Tamias minimus	0.0429	223	Omnivore	32;75;275;730;808;998;999;1297;1573;1577;1781;1822;1849;1977;2134;2599;2600;2601;2630;2655;2941		Mammal	PanTHERIA	Lepilemur leucopus	0.6	505	herbivore	511;1048;1261;1544;1547;2151;2344;2655
	Mammal	Stephens et al. (2019)	Panthera leo	158.624	0.262	Carnivore		Mammal	PanTHERIA	Tamias minimus	0.04287	221.91	Omnivore	32;75;275;730;808;998;999;1297;1573;1577;1781;1822;1849;1977;2134;2599;2600;2601;2630;2655;2941		Mammal	PanTHERIA	Lepilemur leucopus	0.59999	504.99	herbivore	511;1048;1261;1544;1547;2151;2344;2655
	Mammal	Stephens et al. (2019)	Panthera leo	158.624	0.269	Carnivore		Mammal	PanTHERIA	Tamias quadrimaculatus	0.0837	52	Omnivore	644;1215;1297;1781;1977;2655;2831		Mammal	PanTHERIA	Lepilemur mustelinus	0.671	259	herbivore	208;511;543;730;1046;1048;1167;1261;1297;1544;1545;1547;1768;2151;2344;2428;2493;2655;2660;2986
	Mammal	Stephens et al. (2019)	Panthera leo	158.624	0.3	Carnivore		Mammal	PanTHERIA	Tamias speciosus	0.0609	76.5	Omnivore	275;329;1215;1297;1781;1977;2655;2831		Mammal	PanTHERIA	Lepilemur mustelinus	0.66903	255.1	herbivore	208;511;543;730;1046;1048;1167;1261;1297;1544;1545;1547;1768;2151;2344;2428;2493;2655;2660;2986
	Mammal	Stephens et al. (2019)	Panthera leo	158.624	0.38	Carnivore		Mammal	PanTHERIA	Tamias speciosus	0.06083	76.48	Omnivore	275;329;1215;1297;1781;1977;2655;2831		Mammal	PanTHERIA	Lepilemur ruficaudatus	0.76336	260	herbivore	511;1048;1261;1544;1547;2151;2344;2655;2986
	Mammal	Stephens et al. (2019)	Panthera leo	158.624	0.384	Carnivore		Mammal	PanTHERIA	Tamias townsendii	0.0791	260	Omnivore	730;1000;1058;1215;1297;1577;1578;1781;1977;2655;2765;2831;2870		Mammal	PanTHERIA	Lepilemur septentrionalis	0.764	154	herbivore	511;1015;1048;1261;1544;1547;2151;2655
	Mammal	Stephens et al. (2019)	Panthera leo	158.624	0.385	Carnivore		Mammal	PanTHERIA	Tamiasciurus douglasii	0.225	44.9	Omnivore	1297;1651;1791;2655;2716;2799		Mammal	PanTHERIA	Lepilemur septentrionalis	0.75577	154.26	herbivore	511;1015;1048;1261;1544;1547;2151;2655
	Mammal	Stephens et al. (2019)	Panthera leo	158.624	0.4	Carnivore		Mammal	PanTHERIA	Tamiasciurus douglasii	0.225	44.28	Omnivore	1297;1651;1791;2655;2716;2799		Mammal	PanTHERIA	Lepus alleni	3.93	16.1	herbivore	95;317;989;1297;1822;2124;2655
	Mammal	Stephens et al. (2019)	Panthera leo	158.624	0.452	Carnivore		Mammal	PanTHERIA	Tamiasciurus hudsonicus	0.2	172	Omnivore	32;730;946;1228;1232;1285;1297;1573;1574;1729;1753;1791;1822;1849;1977;2155;2249;2338;2378;2450;2655;2707;2715;2770;2799;2947;2974		Mammal	PanTHERIA	Lepus alleni	3.93	16.06	herbivore	95;317;989;1297;1822;2124;2655
	Mammal	Stephens et al. (2019)	Panthera leo	158.624	0.49	Carnivore		Mammal	PanTHERIA	Tamiasciurus hudsonicus	0.20024	174.35	Omnivore	32;730;946;1228;1232;1285;1297;1573;1574;1729;1753;1791;1822;1849;1977;2155;2249;2338;2378;2450;2655;2707;2715;2770;2799;2947;2974		Mammal	PanTHERIA	Lepus americanus	1.56842	100	herbivore	42;95;362;409;410;543;730;811;816;989;1004;1110;1237;1297;1573;1822;1849;2124;2160;2314;2655
	Mammal	Stephens et al. (2019)	Panthera leo	158.624	0.52	Carnivore		Mammal	PanTHERIA	Tapirus terrestris	166	0.86	Omnivore	392;393;394;543;730;905;1297;1322;1426;1594;1800;2151;2208;2532;2655		Mammal	PanTHERIA	Lepus americanus	1.57	100	herbivore	42;95;362;409;410;543;730;811;816;989;1004;1110;1237;1297;1573;1822;1849;2124;2160;2314;2655
	Mammal	Stephens et al. (2019)	Panthera onca	83.9431	0.0029	Carnivore		Mammal	PanTHERIA	Tapirus terrestris	169.497	0.85	Omnivore	392;393;394;543;730;905;1297;1322;1426;1594;1800;2151;2208;2532;2655		Mammal	PanTHERIA	Lepus californicus	2.42248	12	herbivore	95;348;543;730;989;1018;1137;1194;1281;1297;1573;1822;1849;2124;2255;2655
	Mammal	Stephens et al. (2019)	Panthera onca	83.9431	0.0031	Carnivore		Mammal	PanTHERIA	Tarsius bancanus	0.114	62.2	Omnivore	223;511;543;1297;1544;1547;1767;1768;1848;2137;2151;2344;2493;2655;2973;2986		Mammal	PanTHERIA	Lepus californicus	2.42	12	herbivore	95;348;543;730;989;1018;1137;1194;1281;1297;1573;1822;1849;2124;2255;2655
	Mammal	Stephens et al. (2019)	Panthera onca	83.9431	0.0042	Carnivore		Mammal	PanTHERIA	Tarsius bancanus	0.11439	62.24	Omnivore	223;511;543;1297;1544;1547;1767;1768;1848;2137;2151;2344;2493;2655;2973;2986		Mammal	PanTHERIA	Lepus callotis	2.61	3.83	herbivore	84;324;511;989;2124;2655
	Mammal	Stephens et al. (2019)	Panthera onca	83.9431	0.0056	Carnivore		Mammal	PanTHERIA	Tarsius spectrum	0.166	200	Omnivore	208;223;543;704;1202;1203;1204;1205;1297;1544;1547;1848;2137;2138;2139;2151;2344;2489;2493;2655;2660;2986		Mammal	PanTHERIA	Lepus callotis	2.60816	3.89	herbivore	84;324;511;989;2124;2655
	Mammal	Stephens et al. (2019)	Panthera onca	83.9431	0.0061	Carnivore		Mammal	PanTHERIA	Thylamys elegans	0.0289	697	Omnivore	889;890;955;1297;1449;1760;2211;2655		Mammal	PanTHERIA	Lepus capensis	2.05	14.8	herbivore	95;730;989;1297;1315;1473;1573;1600;1601;1849;2655;2656
	Mammal	Stephens et al. (2019)	Panthera onca	83.9431	0.0063	Carnivore		Mammal	PanTHERIA	Thylamys elegans	0.0289	703.01	Omnivore	889;890;955;1297;1449;1760;2211;2655		Mammal	PanTHERIA	Lepus capensis	2.04711	14.75	herbivore	95;730;989;1297;1315;1473;1573;1600;1601;1849;2655;2656
	Mammal	Stephens et al. (2019)	Panthera onca	83.9431	0.0067	Carnivore		Mammal	PanTHERIA	Tolypeutes matacus	1.34	7	Omnivore	403;890;1297;1822;1946;1947;2151;2655		Mammal	PanTHERIA	Lepus microtis	1.76361	95	herbivore	989;1600;2655
	Mammal	Stephens et al. (2019)	Panthera onca	83.9431	0.0111	Carnivore		Mammal	PanTHERIA	Tupaia glis	0.132	404	Omnivore	543;679;730;885;1297;1736;1822;2152;2655		Mammal	PanTHERIA	Lepus othus	4.83735	1.64	herbivore	86;225;326;989;2124;2655
	Mammal	Stephens et al. (2019)	Panthera onca	83.9431	0.0114	Carnivore		Mammal	PanTHERIA	Tupaia glis	0.13243	406.3	Omnivore	543;679;730;885;1297;1736;1822;2152;2655		Mammal	PanTHERIA	Lepus townsendii	3.38	5.24	herbivore	95;730;989;1004;1297;1788;1822;1849;2124;2655
	Mammal	Stephens et al. (2019)	Panthera onca	83.9431	0.0139	Carnivore		Mammal	PanTHERIA	Urocyon cinereoargenteus	3.83	2.43	Omnivore	543;730;1113;1297;1573;2151;2338;2620;2655		Mammal	PanTHERIA	Lepus townsendii	3.37164	5.17	herbivore	95;730;989;1004;1297;1788;1822;1849;2124;2655
	Mammal	Stephens et al. (2019)	Panthera onca	83.9431	0.0154	Carnivore		Mammal	PanTHERIA	Urocyon cinereoargenteus	3.83371	2.41	Omnivore	543;730;1113;1297;1573;2151;2338;2620;2655		Mammal	PanTHERIA	Lepus victoriae	1.77	95	herbivore	989;1600;2655
	Mammal	Stephens et al. (2019)	Panthera onca	83.9431	0.0182	Carnivore		Mammal	PanTHERIA	Urocyon littoralis	1.92	7	Omnivore	542;1113;1573;2655		Mammal	PanTHERIA	Liomys pictus	0.0433	3860	herbivore	568;730;884;982;1297;1929;2151;2655
	Mammal	Stephens et al. (2019)	Panthera onca	83.9431	0.1	Carnivore		Mammal	PanTHERIA	Urotrichus talpoides	0.0174	5000	Omnivore	1297;1438;1451;2131;2655;2741;2786;3107		Mammal	PanTHERIA	Liomys pictus	0.04328	3922.95	herbivore	568;730;884;982;1297;1929;2151;2655
	Mammal	Stephens et al. (2019)	Panthera pardus	52.4	0.005	Carnivore		Mammal	PanTHERIA	Urotrichus talpoides	0.0182	4999.99	Omnivore	1297;1438;1451;2131;2655;2741;2786;3107		Mammal	PanTHERIA	Litocranius walleri	38.5	0.42	herbivore	543;730;869;917;1297;1525;1848;2655;2693;2986
	Mammal	Stephens et al. (2019)	Panthera pardus	52.4	0.007	Carnivore		Mammal	PanTHERIA	Ursus arctos	196	0.02	Omnivore	367;542;543;730;1113;1297;1573;2338;2620;2655		Mammal	PanTHERIA	Litocranius walleri	38.8044	0.43	herbivore	543;730;869;917;1297;1525;1848;2655;2693;2986
	Mammal	Stephens et al. (2019)	Panthera pardus	52.4	0.0104	Carnivore		Mammal	PanTHERIA	Ursus maritimus	375	0.00705	Omnivore	367;542;543;730;1015;1113;1297;2655		Mammal	PanTHERIA	Loxodonta africana	3824.54	6.72	herbivore	511;543;730;854;899;931;1297;1573;1577;1745;1763;2195;2313;2338;2655;2755;2820;2949;2986
	Mammal	Stephens et al. (2019)	Panthera pardus	52.4	0.013	Carnivore		Mammal	PanTHERIA	Ursus maritimus	371.704	0.0070484	Omnivore	367;542;543;730;1015;1113;1297;2655		Mammal	PanTHERIA	Loxodonta africana	3940	6.72	herbivore	511;543;730;854;899;904;931;1297;1573;1577;1745;1763;1874;2195;2313;2338;2607;2655;2755;2820;2832;2949;2986
	Mammal	Stephens et al. (2019)	Panthera pardus	52.4	0.015	Carnivore		Mammal	PanTHERIA	Vulpes cana	0.999	1.25	Omnivore	543;966;1113;2655		Mammal	PanTHERIA	Macaca mulatta	6.45519	11.1	herbivore	208;543;730;1127;1167;1297;1347;1544;1547;1577;1594;1611;1763;1767;1848;1979;2338;2344;2489;2493;2620;2655;2660;2986
	Mammal	Stephens et al. (2019)	Panthera pardus	52.4	0.016	Carnivore		Mammal	PanTHERIA	Vulpes pallida	2.8	6.2	Omnivore	543;730;1113;2655		Mammal	PanTHERIA	Macaca nemestrina	7.82078	18.92	herbivore	208;543;730;1297;1544;1547;1577;1763;1767;1848;1979;2151;2344;2489;2493;2655;2660;2986;3086
	Mammal	Stephens et al. (2019)	Panthera pardus	52.4	0.021	Carnivore		Mammal	PanTHERIA	Vulpes pallida	2.80001	6.11	Omnivore	543;730;1113;2655		Mammal	PanTHERIA	Macaca nigra	7.38	66.7	herbivore	208;730;927;1297;1544;1547;1848;2151;2344;2486;2489;2493;2655;2660;2986
	Mammal	Stephens et al. (2019)	Panthera pardus	52.4	0.0249	Carnivore		Mammal	PanTHERIA	Xerus rutilus	0.317	804	Omnivore	32;730;1297;1573;1599;2194;2495;2655		Mammal	PanTHERIA	Macaca nigra	7.35939	55.63	herbivore	208;730;1297;1544;1547;1848;2151;2344;2486;2489;2493;2655;2660;2986
	Mammal	Stephens et al. (2019)	Panthera pardus	52.4	0.025	Carnivore		Mammal	PanTHERIA	Xerus rutilus	0.31696	798.09	Omnivore	32;730;1297;1573;1599;2194;2495;2655		Mammal	PanTHERIA	Macaca sinica	4.65599	30	herbivore	208;543;730;1297;1347;1544;1547;1768;1848;2151;2338;2344;2493;2655;2660;2986
	Mammal	Stephens et al. (2019)	Panthera pardus	52.4	0.036	Carnivore		Mammal	PanTHERIA	Zalophus californianus	138	0.5	Omnivore	367;543;890;1297;1763;2151;2655;2986		Mammal	PanTHERIA	Macaca sinica	4.66	30	herbivore	208;543;730;1297;1347;1544;1547;1768;1848;2151;2338;2344;2493;2655;2660;2986
	Mammal	Stephens et al. (2019)	Panthera pardus	52.4	0.04	Carnivore		Mammal	PanTHERIA	Zapus hudsonius	0.0184	882	Omnivore	374;543;730;1297;1822;1849;2135;2151;2338;2347;2655;3003;3005		Mammal	PanTHERIA	Macropus agilis	11.9	18	herbivore	543;730;955;977;1297;1760;1762;1848;1991;2152;2484;2655;2986
	Mammal	Stephens et al. (2019)	Panthera pardus	52.4	0.051	Carnivore		Mammal	PanTHERIA	Zapus princeps	0.0272	296	Omnivore	480;483;730;1297;1849;2099;2151;2655;2922		Mammal	PanTHERIA	Macropus agilis	11.8157	17.71	herbivore	543;730;955;977;1297;1760;1762;1848;1991;2152;2484;2655;2986
	Mammal	Stephens et al. (2019)	Panthera pardus	52.4	0.056	Carnivore		Mammal	PanTHERIA	Zapus princeps	0.0272	292.3	Omnivore	480;483;730;1297;1849;2099;2151;2655;2922		Mammal	PanTHERIA	Macropus giganteus	33.6	42	herbivore	543;955;1297;1412;1477;1501;1573;1760;1848;2312;2484;2655;2683;2986
	Mammal	Stephens et al. (2019)	Panthera pardus	52.4	0.07	Carnivore		Mammal	PanTHERIA	Zygodontomys brevicauda	0.0522	1030	Omnivore	730;1297;2151;2159;2655		Mammal	PanTHERIA	Macropus giganteus	33.4099	41.95	herbivore	543;955;1297;1412;1477;1501;1573;1760;1848;2312;2484;2655;2683;2986
	Mammal	Stephens et al. (2019)	Panthera pardus	52.4	0.0745	Carnivore		Mammal	PanTHERIA	Zygodontomys brevicauda	0.05222	1029.29	Omnivore	730;1297;2151;2159;2655		Mammal	PanTHERIA	Macropus parryi	12.7	40.6	herbivore	543;730;955;1297;1760;1848;2655;2986
	Mammal	Stephens et al. (2019)	Panthera pardus	52.4	0.0751	Carnivore		Mammal	Robinson & Redford (1986)	Aotus nigriceps	0.873	34.1	Omnivore			Mammal	PanTHERIA	Macropus parryi	12.6298	40.29	herbivore	543;730;955;1297;1760;1848;2655;2986
	Mammal	Stephens et al. (2019)	Panthera pardus	52.4	0.077	Carnivore		Mammal	Robinson & Redford (1986)	Callicebus moloch	1.166	15.4	Omnivore			Mammal	PanTHERIA	Macropus robustus	25.9789	40	herbivore	543;634;730;955;1297;1412;1501;1573;1760;1822;1848;2484;2655
	Mammal	Stephens et al. (2019)	Panthera pardus	52.4	0.087	Carnivore		Mammal	Robinson & Redford (1986)	Callithrix argentata	0.38	8.5	Omnivore			Mammal	PanTHERIA	Macropus robustus	26	40	herbivore	543;634;730;955;1297;1412;1501;1573;1760;1822;1848;2484;2655
	Mammal	Stephens et al. (2019)	Panthera pardus	52.4	0.11	Carnivore		Mammal	Robinson & Redford (1986)	Callithrix humeralifer	0.38	116.7	Omnivore			Mammal	PanTHERIA	Macropus rufus	39	3.17	herbivore	543;634;730;955;1052;1297;1412;1501;1573;1760;1822;1848;2484;2655;2986
	Mammal	Stephens et al. (2019)	Panthera pardus	52.4	0.1111	Carnivore		Mammal	Robinson & Redford (1986)	Callithrix jacchus	0.259	133	Omnivore			Mammal	PanTHERIA	Macropus rufus	38.9684	3.14	herbivore	543;634;730;955;1052;1297;1412;1501;1573;1760;1822;1848;2484;2655;2986
	Mammal	Stephens et al. (2019)	Panthera pardus	52.4	0.1205	Carnivore		Mammal	Robinson & Redford (1986)	Caluromys derbianus	1.3	13.4	Omnivore			Mammal	PanTHERIA	Madoqua guentheri	4.59	13.8	herbivore	869;1297;1525;1573;1603;1848;2655;2693
	Mammal	Stephens et al. (2019)	Panthera pardus	52.4	0.125	Carnivore		Mammal	Robinson & Redford (1986)	Caluromys philander	0.3	59.8	Omnivore			Mammal	PanTHERIA	Madoqua guentheri	4.6237	14.01	herbivore	869;1297;1525;1573;1603;1848;2655;2693
	Mammal	Stephens et al. (2019)	Panthera pardus	52.4	0.127	Carnivore		Mammal	Robinson & Redford (1986)	Caluromysiops irrupta	0.25	10	Omnivore			Mammal	PanTHERIA	Madoqua kirkii	4.8334	19	herbivore	543;730;869;917;1052;1297;1525;1577;1604;1763;1822;1848;2629;2655;2693;2986;3057
	Mammal	Stephens et al. (2019)	Panthera pardus	52.4	0.3	Carnivore		Mammal	Robinson & Redford (1986)	Cebus albifrons	2.005	9.5	Omnivore			Mammal	PanTHERIA	Madoqua kirkii	4.77	19	herbivore	543;730;869;917;1052;1297;1525;1577;1604;1763;1822;1848;2629;2655;2693;2986;3057
	Mammal	Stephens et al. (2019)	Panthera pardus	52.4	0.303	Carnivore		Mammal	Robinson & Redford (1986)	Cebus capucinus	3.25	12.1	Omnivore			Mammal	PanTHERIA	Marmota flaviventris	3.70973	6.9	herbivore	32;112;113;114;115;116;730;1014;1215;1297;1573;1822;1849;1977;2117;2249;2338;2533;2620;2655;2767;2971;2974
	Mammal	Stephens et al. (2019)	Panthera pardus	52.4	0.6	Carnivore		Mammal	Robinson & Redford (1986)	Chiropotes albinasus	2.847	6.5	Omnivore			Mammal	PanTHERIA	Marmota flaviventris	3.71	6.9	herbivore	32;112;113;114;115;116;730;1014;1215;1297;1573;1822;1849;1977;2117;2249;2338;2533;2620;2655;2767;2971;2974
	Mammal	Stephens et al. (2019)	Panthera pardus	52.4	0.7	Carnivore		Mammal	Robinson & Redford (1986)	Chiropotes satanas	2.986	9.3	Omnivore			Mammal	PanTHERIA	Marmota marmota	4.06	588	herbivore	116;543;730;1297;1897;2655;3128
	Mammal	Stephens et al. (2019)	Panthera tigris	161.915	0.0003	Carnivore		Mammal	Robinson & Redford (1986)	Didelphis marsupialis	1.041	55.3	Omnivore			Mammal	PanTHERIA	Marmota marmota	4.05915	583.5	herbivore	116;543;730;1297;1897;2655;3128
	Mammal	Stephens et al. (2019)	Panthera tigris	161.915	0.0005	Carnivore		Mammal	Robinson & Redford (1986)	Leontopithecus rosalia	0.745	4.6	Omnivore			Mammal	PanTHERIA	Mazama americana	20.3	9.43	herbivore	200;543;653;730;905;1297;1852;2151;2431;2525;2655;2986;3009;3010
	Mammal	Stephens et al. (2019)	Panthera tigris	161.915	0.0007	Carnivore		Mammal	Robinson & Redford (1986)	Mallicebus torquatus	1	16.5	Omnivore			Mammal	PanTHERIA	Mazama americana	20.5469	9.3	herbivore	200;543;653;730;905;1297;1852;2151;2431;2525;2655;2986;3009;3010
	Mammal	Stephens et al. (2019)	Panthera tigris	161.915	0.001	Carnivore		Mammal	Robinson & Redford (1986)	Marmosa cinerea	0.127	25	Omnivore			Mammal	PanTHERIA	Mazama gouazoubira	16.6332	9.21	herbivore	200;543;653;730;905;1297;2151;2431;2655;3010
	Mammal	Stephens et al. (2019)	Panthera tigris	161.915	0.0012	Carnivore		Mammal	Robinson & Redford (1986)	Marmosa fuscata	0.06	113	Omnivore			Mammal	PanTHERIA	Mazama gouazoupira	16.4	9.34	herbivore	200;543;653;730;905;1297;2151;2431;2655;3010
	Mammal	Stephens et al. (2019)	Panthera tigris	161.915	0.0013	Carnivore		Mammal	Robinson & Redford (1986)	Marmosa murina	0.045	43	Omnivore			Mammal	PanTHERIA	Microcavia australis	0.261	2150	herbivore	730;890;1297;1849;2151;2456;2478;2479;2655;2855
	Mammal	Stephens et al. (2019)	Panthera tigris	161.915	0.0014	Carnivore		Mammal	Robinson & Redford (1986)	Marmosa noctivaga	0.06	15	Omnivore			Mammal	PanTHERIA	Microcavia australis	0.26149	2116.99	herbivore	730;890;1297;1849;2151;2456;2478;2479;2655;2855
	Mammal	Stephens et al. (2019)	Panthera tigris	161.915	0.0016	Carnivore		Mammal	Robinson & Redford (1986)	Marmosa robinsoni	0.049	123.5	Omnivore			Mammal	PanTHERIA	Microtus longicaudus	0.0448	1200	herbivore	1215;1297;1332;1822;1831;1949;2655;2659
	Mammal	Stephens et al. (2019)	Panthera tigris	161.915	0.0017	Carnivore		Mammal	Robinson & Redford (1986)	Metachirus nudicaudata	0.4	8.3	Omnivore			Mammal	PanTHERIA	Microtus oregoni	0.0204	543	herbivore	546;694;1057;1297;1332;1444;2655
	Mammal	Stephens et al. (2019)	Panthera tigris	161.915	0.0019	Carnivore		Mammal	Robinson & Redford (1986)	Mondelphis brevicaudata	0.08	63	Omnivore			Mammal	PanTHERIA	Microtus oregoni	0.02035	551.7	herbivore	546;694;1057;1297;1332;1444;2655
	Mammal	Stephens et al. (2019)	Panthera tigris	161.915	0.002	Carnivore		Mammal	Robinson & Redford (1986)	Philander opossum	0.4	62.9	Omnivore			Mammal	PanTHERIA	Microtus pinetorum	0.02595	1460	herbivore	254;543;1116;1123;1231;1297;1332;1573;1777;1804;1822;1849;1933;1949;2029;2554;2655;2658;3112;3128
	Mammal	Stephens et al. (2019)	Panthera tigris	161.915	0.0022	Carnivore		Mammal	Robinson & Redford (1986)	Pithecia hirsuta	1.8	37.5	Omnivore			Mammal	PanTHERIA	Microtus richardsoni	0.0982	582	herbivore	1297;1573;1830;1831;2655
	Mammal	Stephens et al. (2019)	Panthera tigris	161.915	0.0024	Carnivore		Mammal	Robinson & Redford (1986)	Pithecia monachus	1.8	5.1	Omnivore			Mammal	PanTHERIA	Microtus richardsoni	0.0855	620	herbivore	85;486;543;1297;1476;1573;1822;1830;1831;1949;2655
	Mammal	Stephens et al. (2019)	Panthera tigris	161.915	0.0027	Carnivore		Mammal	Robinson & Redford (1986)	Saguinus labiatus	0.52	15.9	Omnivore			Mammal	PanTHERIA	Microtus townsendii	0.0521	34600	herbivore	411;412;685;730;1297;1332;1822;1851;2655;3112
	Mammal	Stephens et al. (2019)	Panthera tigris	161.915	0.0028	Carnivore		Mammal	Robinson & Redford (1986)	Saguinus oediupus	0.435	51.4	Omnivore			Mammal	PanTHERIA	Microtus townsendii	0.05202	34348.9	herbivore	411;412;685;730;1297;1332;1822;1851;2655;3112
	Mammal	Stephens et al. (2019)	Panthera tigris	161.915	0.0029	Carnivore		Mammal	Robinson & Redford (1986)	Saimiri boliviensis	0.8	46.4	Omnivore			Mammal	PanTHERIA	Microtus xanthognathus	0.09265	1000	herbivore	669;825;1297;1332;1822;1831;1949;2655
	Mammal	Stephens et al. (2019)	Panthera tigris	161.915	0.003	Carnivore		Mammal	Robinson & Redford (1986)	Saimiri scuiresus	0.688	62.3	Omnivore			Mammal	PanTHERIA	Muntiacus muntjak	17.4	3.17	herbivore	200;543;653;730;1297;2152;2525;2655;3010
	Mammal	Stephens et al. (2019)	Panthera tigris	161.915	0.0031	Carnivore		Mammal	Silva & Downing (1995)	Alouatta caraya	4.5	0.8	Omnivore			Mammal	PanTHERIA	Muntiacus muntjak	17.6116	3.12	herbivore	200;543;653;730;1297;2152;2525;2655;3010
	Mammal	Stephens et al. (2019)	Panthera tigris	161.915	0.0032	Carnivore		Mammal	Silva & Downing (1995)	Alouatta macconnelli	6.39831	3.3	omnivore	ADW		Mammal	PanTHERIA	Muntiacus reevesi	13.4999	0.67	herbivore	200;653;789;1297;1573;2525;2655;2986;3010
	Mammal	Stephens et al. (2019)	Panthera tigris	161.915	0.0034	Carnivore		Mammal	Silva & Downing (1995)	Alouatta seniculus	6	5.3	Omnivore			Mammal	PanTHERIA	Myoprocta acouchy	0.944	6.06	herbivore	543;730;845;905;1297;1594;1626;1822;2151;2431;2655
	Mammal	Stephens et al. (2019)	Panthera tigris	161.915	0.0035	Carnivore		Mammal	Silva & Downing (1995)	Alouatta seniculus	6	5.5	Omnivore			Mammal	PanTHERIA	Myoprocta acouchy	0.95487	7.61	herbivore	543;730;845;905;1297;1822;2151;2431;2655
	Mammal	Stephens et al. (2019)	Panthera tigris	161.915	0.0036	Carnivore		Mammal	Silva & Downing (1995)	Alouatta seniculus	6	10.4	Omnivore			Mammal	PanTHERIA	Nandinia binotata	2.17	5	herbivore	367;543;904;1113;1297;1822;2655
	Mammal	Stephens et al. (2019)	Panthera tigris	161.915	0.0037	Carnivore		Mammal	Silva & Downing (1995)	Alouatta seniculus	6	0.1	Omnivore			Mammal	PanTHERIA	Nandinia binotata	2.1672	4.99	herbivore	367;543;904;1113;1297;1822;2655
	Mammal	Stephens et al. (2019)	Panthera tigris	161.915	0.0039	Carnivore		Mammal	Silva & Downing (1995)	Alouatta seniculus	6	0.9	Omnivore			Mammal	PanTHERIA	Nanger dama	71.4248	0.18	herbivore	869;899;1297;1525;1848;2655;2693
	Mammal	Stephens et al. (2019)	Panthera tigris	161.915	0.0041	Carnivore		Mammal	Silva & Downing (1995)	Alouatta seniculus	6	5.1	Omnivore			Mammal	PanTHERIA	Nanger granti	55.4645	3.92	herbivore	730;869;917;1052;1297;1525;1848;2655;2693;2986
	Mammal	Stephens et al. (2019)	Panthera tigris	161.915	0.0042	Carnivore		Mammal	Silva & Downing (1995)	Alouatta seniculus	6	5.7	Omnivore			Mammal	PanTHERIA	Nasalis concolor	7.39	10.9	herbivore	741;899;1544;1547;1848;2344;2655
	Mammal	Stephens et al. (2019)	Panthera tigris	161.915	0.0043	Carnivore		Mammal	Silva & Downing (1995)	Alouatta seniculus	6	30	Omnivore			Mammal	PanTHERIA	Nasalis larvatus	12.3	9	herbivore	208;543;730;741;899;1297;1347;1544;1547;1577;1767;1768;1848;2151;2344;2493;2655;2660;2986;3101
	Mammal	Stephens et al. (2019)	Panthera tigris	161.915	0.0045	Carnivore		Mammal	Silva & Downing (1995)	Alouatta seniculus	6	3.3	Omnivore			Mammal	PanTHERIA	Nasalis larvatus	12.2656	8.99	herbivore	208;543;730;741;899;1297;1347;1544;1547;1577;1767;1768;1848;2151;2344;2493;2655;2660;2986;3101
	Mammal	Stephens et al. (2019)	Panthera tigris	161.915	0.0047	Carnivore		Mammal	Silva & Downing (1995)	Alouatta seniculus	6	30.5	Omnivore			Mammal	PanTHERIA	Neofiber alleni	0.265	14700	herbivore	369;730;1297;1822;1849;1949;2655
	Mammal	Stephens et al. (2019)	Panthera tigris	161.915	0.0049	Carnivore		Mammal	Silva & Downing (1995)	Alouatta seniculus	6	24	Omnivore			Mammal	PanTHERIA	Neofiber alleni	0.26538	14515.7	herbivore	369;730;1297;1822;1849;1949;2655
	Mammal	Stephens et al. (2019)	Panthera tigris	161.915	0.005	Carnivore		Mammal	Silva & Downing (1995)	Alouatta seniculus	6	8	Omnivore			Mammal	PanTHERIA	Neotoma albigula	0.208	601	herbivore	543;952;1297;1822;1850;2435;2473;2572;2655;2888;2924
	Mammal	Stephens et al. (2019)	Panthera tigris	161.915	0.0051	Carnivore		Mammal	Silva & Downing (1995)	Alouatta seniculus	6	120	Omnivore			Mammal	PanTHERIA	Neotoma albigula	0.20818	610.11	herbivore	543;952;1297;1822;1850;2435;2473;2572;2655;2888;2924
	Mammal	Stephens et al. (2019)	Panthera tigris	161.915	0.0052	Carnivore		Mammal	Silva & Downing (1995)	Ammospermophilus harrisii	0.13	32	Omnivore	http://eol.org/traitbank		Mammal	PanTHERIA	Neotoma floridana	0.254	270	herbivore	543;730;1122;1297;1328;1417;1849;2197;2240;2311;2317;2362;2655;2924;3019
	Mammal	Stephens et al. (2019)	Panthera tigris	161.915	0.0057	Carnivore		Mammal	Silva & Downing (1995)	Aotus trivirgatus	0.8	0.218978	Omnivore			Mammal	PanTHERIA	Neotoma floridana	0.24916	273.98	herbivore	543;730;1122;1297;1328;1417;1849;2197;2240;2317;2362;2655;2924;3019
	Mammal	Stephens et al. (2019)	Panthera tigris	161.915	0.0058	Carnivore		Mammal	Silva & Downing (1995)	Apodemus sylvaticus	0.0219	320.99	omnivore	Pantheria_MSW05		Mammal	PanTHERIA	Neotoma lepida	0.144	669	herbivore	531;730;808;878;1215;1297;1573;1822;1849;1944;2572;2655;2921;2924
	Mammal	Stephens et al. (2019)	Panthera tigris	161.915	0.006	Carnivore		Mammal	Silva & Downing (1995)	Apodemus sylvaticus	0.0219	610	omnivore	Pantheria_MSW05		Mammal	PanTHERIA	Neotoma lepida	0.14388	674.58	herbivore	531;730;808;878;1215;1297;1573;1822;1849;1944;2572;2655;2921;2924
	Mammal	Stephens et al. (2019)	Panthera tigris	161.915	0.0061	Carnivore		Mammal	Silva & Downing (1995)	Apodemus sylvaticus	0.0219	620	omnivore	Pantheria_MSW05		Mammal	PanTHERIA	Neotoma mexicana	0.203	133	herbivore	482;684;730;925;1297;1594;2183;2655;2924
	Mammal	Stephens et al. (2019)	Panthera tigris	161.915	0.0062	Carnivore		Mammal	Silva & Downing (1995)	Apodemus sylvaticus	0.0219	1293.83	omnivore	Pantheria_MSW05		Mammal	PanTHERIA	Neotoma mexicana	0.203	132.62	herbivore	482;684;730;925;1297;1594;2183;2655;2924
	Mammal	Stephens et al. (2019)	Panthera tigris	161.915	0.0064	Carnivore		Mammal	Silva & Downing (1995)	Ateles paniscus	8.1	0.6	Omnivore			Mammal	PanTHERIA	Neotoma micropus	0.255	2520	herbivore	450;730;952;1297;1573;2393;2655;2924
	Mammal	Stephens et al. (2019)	Panthera tigris	161.915	0.0067	Carnivore		Mammal	Silva & Downing (1995)	Ateles paniscus	8.1	1.3	Omnivore			Mammal	PanTHERIA	Neotoma micropus	0.25514	2520.91	herbivore	450;730;952;1297;1573;2393;2655;2924
	Mammal	Stephens et al. (2019)	Panthera tigris	161.915	0.0068	Carnivore		Mammal	Silva & Downing (1995)	Ateles paniscus	8.1	25	Omnivore			Mammal	PanTHERIA	Neotragus moschatus	5.6	16.8	herbivore	543;869;1052;1297;1525;1848;2629;2655;2693
	Mammal	Stephens et al. (2019)	Panthera tigris	161.915	0.0071	Carnivore		Mammal	Silva & Downing (1995)	Ateles paniscus	8.1	8.8	Omnivore			Mammal	PanTHERIA	Neotragus moschatus	5.63901	17.32	herbivore	543;869;1052;1297;1525;1848;2629;2655;2693
	Mammal	Stephens et al. (2019)	Panthera tigris	161.915	0.0072	Carnivore		Mammal	Silva & Downing (1995)	Ateles paniscus	8.69725	22.4	Omnivore			Mammal	PanTHERIA	Nyctimene rabori	0.06825	30	herbivore	899;1314;1439;1658;2017;2151;2655;2885
	Mammal	Stephens et al. (2019)	Panthera tigris	161.915	0.0075	Carnivore		Mammal	Silva & Downing (1995)	Ateles paniscus	8.69725	8.5	Omnivore			Mammal	PanTHERIA	Ochotona collaris	0.129	732	herbivore	466;543;1297;1846;2646;2647;2655
	Mammal	Stephens et al. (2019)	Panthera tigris	161.915	0.0076	Carnivore		Mammal	Silva & Downing (1995)	Ateles paniscus	8.69725	2	Omnivore			Mammal	PanTHERIA	Ochotona collaris	0.129	733.17	herbivore	466;543;1297;1846;2646;2647;2655
	Mammal	Stephens et al. (2019)	Panthera tigris	161.915	0.0078	Carnivore		Mammal	Silva & Downing (1995)	Cacajao calvus	3.2	46.4	Omnivore			Mammal	PanTHERIA	Ochotona curzoniae	0.15947	19000	herbivore	401;1297;1315;1573;2646;2647;2988
	Mammal	Stephens et al. (2019)	Panthera tigris	161.915	0.008	Carnivore		Mammal	Silva & Downing (1995)	Cacajao calvus	3.2	19	Omnivore			Mammal	PanTHERIA	Ochotona dauurica	0.131	5490	herbivore	95;401;1297;1315;2646;2647;2988
	Mammal	Stephens et al. (2019)	Panthera tigris	161.915	0.0081	Carnivore		Mammal	Silva & Downing (1995)	Cacajao calvus	3.2	5	Omnivore			Mammal	PanTHERIA	Ochotona dauurica	0.13101	5490.9	herbivore	95;401;1297;1315;2646;2647;2988
	Mammal	Stephens et al. (2019)	Panthera tigris	161.915	0.0084	Carnivore		Mammal	Silva & Downing (1995)	Callicebus moloch	0.7	0.510949	Omnivore			Mammal	PanTHERIA	Ochotona princeps	0.158	775	herbivore	466;543;730;1004;1015;1297;1494;1573;1822;1849;1879;2314;2338;2586;2620;2646;2647;2648;2655
	Mammal	Stephens et al. (2019)	Panthera tigris	161.915	0.0085	Carnivore		Mammal	Silva & Downing (1995)	Callicebus moloch	0.9	26.5	Omnivore			Mammal	PanTHERIA	Ochotona princeps	0.15763	774.59	herbivore	466;543;730;1004;1015;1297;1494;1573;1822;1849;1879;2314;2338;2586;2620;2646;2647;2648;2655
	Mammal	Stephens et al. (2019)	Panthera tigris	161.915	0.0086	Carnivore		Mammal	Silva & Downing (1995)	Callicebus moloch	0.9	5.1	Omnivore			Mammal	PanTHERIA	Ochotona pusilla	0.143	3280	herbivore	95;401;543;1297;2646;2647;2655
	Mammal	Stephens et al. (2019)	Panthera tigris	161.915	0.0088	Carnivore		Mammal	Silva & Downing (1995)	Callicebus moloch	0.9	4.5	Omnivore			Mammal	PanTHERIA	Ochotona pusilla	0.1425	3279.99	herbivore	95;401;543;1297;2646;2647;2655
	Mammal	Stephens et al. (2019)	Panthera tigris	161.915	0.0089	Carnivore		Mammal	Silva & Downing (1995)	Callicebus moloch	0.9	9.3	Omnivore			Mammal	PanTHERIA	Odocoileus hemionus	84.5606	16	herbivore	89;653;730;1297;1404;1573;1577;1763;2525;2620;2655;2718;2986;3009;3010
	Mammal	Stephens et al. (2019)	Panthera tigris	161.915	0.0092	Carnivore		Mammal	Silva & Downing (1995)	Callicebus moloch	0.9	2.4	Omnivore			Mammal	PanTHERIA	Odocoileus hemionus	83.8	16	herbivore	89;653;730;1297;1404;1573;1577;1763;2525;2620;2655;2718;2986;3009;3010
	Mammal	Stephens et al. (2019)	Panthera tigris	161.915	0.0097	Carnivore		Mammal	Silva & Downing (1995)	Callicebus moloch	0.9	0.3	Omnivore			Mammal	PanTHERIA	Odocoileus virginianus	75	17.3	herbivore	543;653;730;764;905;1297;1404;1573;1577;1594;2151;2338;2525;2650;2655;2718;2986;3009;3010
	Mammal	Stephens et al. (2019)	Panthera tigris	161.915	0.0098	Carnivore		Mammal	Silva & Downing (1995)	Callicebus moloch	0.9	6.1	Omnivore			Mammal	PanTHERIA	Odocoileus virginianus	75.9013	17.32	herbivore	543;653;730;764;905;1297;1404;1573;1577;1594;2151;2338;2525;2650;2655;2718;2986;3009;3010
	Mammal	Stephens et al. (2019)	Panthera tigris	161.915	0.01	Carnivore		Mammal	Silva & Downing (1995)	Callicebus moloch	0.9	7.1	Omnivore			Mammal	PanTHERIA	Oecomys bicolor	0.04074	44.46	herbivore	730;905;1297;2151;2655
	Mammal	Stephens et al. (2019)	Panthera tigris	161.915	0.0101	Carnivore		Mammal	Silva & Downing (1995)	Callicebus moloch	0.9	3.1	Omnivore			Mammal	PanTHERIA	Okapia johnstoni	230.001	1.02	herbivore	395;511;543;730;869;899;1297;1573;1792;1848;2655
	Mammal	Stephens et al. (2019)	Panthera tigris	161.915	0.011	Carnivore		Mammal	Silva & Downing (1995)	Callicebus moloch	0.9	24	Omnivore			Mammal	PanTHERIA	Okapia johnstoni	230	1.02	herbivore	395;511;543;730;869;899;1297;1573;1792;1848;2655
	Mammal	Stephens et al. (2019)	Panthera tigris	161.915	0.0112	Carnivore		Mammal	Silva & Downing (1995)	Callicebus moloch	0.95813	7.5	Omnivore			Mammal	PanTHERIA	Onychogalea fraenata	4.95205	20	herbivore	899;955;1297;1573;1760;1848;2655
	Mammal	Stephens et al. (2019)	Panthera tigris	161.915	0.0113	Carnivore		Mammal	Silva & Downing (1995)	Callicebus moloch	0.95813	13.2	Omnivore			Mammal	PanTHERIA	Oreonax flavicauda	8.22912	6.46	herbivore	730;899;905;1297;1544;1547;1848;2151;2344;2371;2463;2655
	Mammal	Stephens et al. (2019)	Panthera tigris	161.915	0.0117	Carnivore		Mammal	Silva & Downing (1995)	Callicebus moloch	0.95813	16.2	Omnivore			Mammal	PanTHERIA	Oreotragus oreotragus	13.4	2.55	herbivore	543;730;869;917;1297;1525;1848;2629;2655;2693;2986
	Mammal	Stephens et al. (2019)	Panthera tigris	161.915	0.0122	Carnivore		Mammal	Silva & Downing (1995)	Callicebus moloch	0.95813	3.6	Omnivore			Mammal	PanTHERIA	Oreotragus oreotragus	13.4865	2.62	herbivore	543;730;869;917;1297;1525;1848;2629;2655;2693;2986
	Mammal	Stephens et al. (2019)	Panthera tigris	161.915	0.013	Carnivore		Mammal	Silva & Downing (1995)	Callicebus moloch	0.95813	1.8	Omnivore			Mammal	PanTHERIA	Oryctolagus cuniculus	1.59	355	herbivore	95;543;730;1297;1449;1473;1573;1577;1594;1601;1849;2314;2338;2655;2965
	Mammal	Stephens et al. (2019)	Panthera tigris	161.915	0.0147	Carnivore		Mammal	Silva & Downing (1995)	Callicebus moloch	0.95813	14.7	Omnivore			Mammal	PanTHERIA	Oryctolagus cuniculus	1.59057	357.9	herbivore	95;543;730;1297;1449;1473;1573;1577;1594;1601;1849;2314;2338;2655;2965
	Mammal	Stephens et al. (2019)	Panthera tigris	161.915	0.0149	Carnivore		Mammal	Silva & Downing (1995)	Callicebus moloch	0.95813	2.1	Omnivore			Mammal	PanTHERIA	Oryx gazella	186	2.48	herbivore	543;730;869;917;1297;1525;1848;2629;2655;2693;2986
	Mammal	Stephens et al. (2019)	Panthera tigris	161.915	0.015	Carnivore		Mammal	Silva & Downing (1995)	Callicebus torquatus	1.1	2.7	Omnivore			Mammal	PanTHERIA	Oryx gazella	188.404	9.88	herbivore	543;730;869;917;1297;1525;1848;2629;2655;2693;2986
	Mammal	Stephens et al. (2019)	Panthera tigris	161.915	0.0155	Carnivore		Mammal	Silva & Downing (1995)	Callicebus torquatus	1.1	19.5	Omnivore			Mammal	PanTHERIA	Oryzomys subflavus	0.0499	89.8	herbivore	730;890;1297;1843;2655
	Mammal	Stephens et al. (2019)	Panthera tigris	161.915	0.0157	Carnivore		Mammal	Silva & Downing (1995)	Callicebus torquatus	1.1	22	Omnivore			Mammal	PanTHERIA	Oryzomys subflavus	0.04991	88.57	herbivore	730;890;1297;1843;2655
	Mammal	Stephens et al. (2019)	Panthera tigris	161.915	0.016	Carnivore		Mammal	Silva & Downing (1995)	Callicebus torquatus	1.1	2.5	Omnivore			Mammal	PanTHERIA	Otomys angoniensis	0.101	2670	herbivore	468;730;1297;1464;1798;2285;2655;2815
	Mammal	Stephens et al. (2019)	Panthera tigris	161.915	0.017	Carnivore		Mammal	Silva & Downing (1995)	Callicebus torquatus	1.1	6.7	Omnivore			Mammal	PanTHERIA	Otomys angoniensis	0.10064	2630.74	herbivore	468;730;1297;1464;1798;2285;2655;2815
	Mammal	Stephens et al. (2019)	Panthera tigris	161.915	0.0171	Carnivore		Mammal	Silva & Downing (1995)	Callicebus torquatus	1.1	10.1	Omnivore			Mammal	PanTHERIA	Otomys irroratus	0.115	3020	herbivore	469;730;739;1297;1464;1822;2258;2285;2655;3054
	Mammal	Stephens et al. (2019)	Panthera tigris	161.915	0.018	Carnivore		Mammal	Silva & Downing (1995)	Callicebus torquatus	1.1	0.4	Omnivore			Mammal	PanTHERIA	Otomys irroratus	0.11445	3004.04	herbivore	469;730;739;1297;1464;1822;2258;2285;2655;3054
	Mammal	Stephens et al. (2019)	Panthera tigris	161.915	0.02	Carnivore		Mammal	Silva & Downing (1995)	Callicebus torquatus	1.1	0.3	Omnivore			Mammal	PanTHERIA	Ourebia ourebi	17.1	2.36	herbivore	543;730;869;917;1297;1525;1848;2629;2655;2693;2986
	Mammal	Stephens et al. (2019)	Panthera tigris	161.915	0.0208	Carnivore		Mammal	Silva & Downing (1995)	Callicebus torquatus	1.1	15.2	Omnivore			Mammal	PanTHERIA	Ourebia ourebi	17.1861	2.43	herbivore	543;730;869;917;1297;1525;1848;2629;2655;2693;2986
	Mammal	Stephens et al. (2019)	Panthera tigris	161.915	0.022	Carnivore		Mammal	Silva & Downing (1995)	Callicebus torquatus	1.1	2	Omnivore			Mammal	PanTHERIA	Ovibos moschatus	313	0.32	herbivore	543;730;764;1297;1525;1763;1775;1848;2555;2655;2986
	Mammal	Stephens et al. (2019)	Panthera tigris	161.915	0.0225	Carnivore		Mammal	Silva & Downing (1995)	Callimico goeldii	0.63	1.25	omnivore	ADW		Mammal	PanTHERIA	Ovibos moschatus	312.5	0.31	herbivore	543;730;764;1297;1525;1763;1775;1848;2555;2655;2986
	Mammal	Stephens et al. (2019)	Panthera tigris	161.915	0.0229	Carnivore		Mammal	Silva & Downing (1995)	Callithrix argentata	0.32	0.437956	Omnivore			Mammal	PanTHERIA	Ovis ammon	113.999	0.02	herbivore	543;899;1068;1297;1525;1573;1848;2401;2555;2655
	Mammal	Stephens et al. (2019)	Panthera tigris	161.915	0.0245	Carnivore		Mammal	Silva & Downing (1995)	Callithrix argentata	0.32	5.5	Omnivore			Mammal	PanTHERIA	Ovis ammon	113	0.02	herbivore	543;899;1068;1297;1525;1573;1848;2401;2555;2655
	Mammal	Stephens et al. (2019)	Panthera tigris	161.915	0.0262	Carnivore		Mammal	Silva & Downing (1995)	Cebus albifrons	2.6	7.8	Omnivore			Mammal	PanTHERIA	Ovis canadensis	74.6	1.51	herbivore	543;730;764;1068;1297;1404;1525;1573;1763;1822;1848;2338;2555;2587;2655;2718;2986
	Mammal	Stephens et al. (2019)	Panthera tigris	161.915	0.029	Carnivore		Mammal	Silva & Downing (1995)	Cebus albifrons	2.6	17.9	Omnivore			Mammal	PanTHERIA	Ovis canadensis	74.6449	1.48	herbivore	543;730;764;1068;1297;1404;1525;1573;1763;1822;1848;2338;2555;2587;2655;2718;2986
	Mammal	Stephens et al. (2019)	Panthera tigris	161.915	0.0291	Carnivore		Mammal	Silva & Downing (1995)	Cebus albifrons	2.6	25.6	Omnivore			Mammal	PanTHERIA	Papio cynocephalus	15.8221	5.86	herbivore	208;543;730;850;930;1347;1544;1547;1594;1763;1767;1979;2344;2493;2660;2986
	Mammal	Stephens et al. (2019)	Panthera tigris	161.915	0.03	Carnivore		Mammal	Silva & Downing (1995)	Cebus albifrons	2.6	5.6	Omnivore			Mammal	PanTHERIA	Papio hamadryas	16.9	3.9	herbivore	208;543;730;850;930;1297;1347;1544;1547;1577;1594;1763;1767;1768;1848;1979;2151;2344;2493;2655;2660;2986;3086
	Mammal	Stephens et al. (2019)	Panthera tigris	161.915	0.0325	Carnivore		Mammal	Silva & Downing (1995)	Cebus albifrons	2.6	14	Omnivore			Mammal	PanTHERIA	Papio hamadryas	14.0071	2.1	herbivore	208;543;730;850;1297;1347;1544;1547;1577;1763;1767;1848;2151;2344;2493;2655;2660;2986;3086
	Mammal	Stephens et al. (2019)	Panthera tigris	161.915	0.0328	Carnivore		Mammal	Silva & Downing (1995)	Cebus albifrons	2.6	20.2	Omnivore			Mammal	PanTHERIA	Papio ursinus	17.7294	2.77	herbivore	208;543;730;850;1347;1544;1547;1767;1768;1979;2344;2493;2660;2986;3086
	Mammal	Stephens et al. (2019)	Panthera tigris	161.915	0.033	Carnivore		Mammal	Silva & Downing (1995)	Cebus albifrons	2.6	18.5	Omnivore			Mammal	PanTHERIA	Pappogeomys castanops	0.267	1000	herbivore	230;296;543;738;740;1297;1305;2151;2655;2657
	Mammal	Stephens et al. (2019)	Panthera tigris	161.915	0.0375	Carnivore		Mammal	Silva & Downing (1995)	Cebus albifrons	2.6	25	Omnivore			Mammal	PanTHERIA	Pecari tajacu	21.3	7.93	herbivore	645;730;905;1297;1573;1848;2151;2180;2655;2686
	Mammal	Stephens et al. (2019)	Panthera tigris	161.915	0.0378	Carnivore		Mammal	Silva & Downing (1995)	Cebus albifrons	2.6	2.4	Omnivore			Mammal	PanTHERIA	Pecari tajacu	21.1337	7.92	herbivore	543;645;730;905;1297;1573;1594;1848;2151;2180;2431;2655;2686;2998
	Mammal	Stephens et al. (2019)	Panthera tigris	161.915	0.0386	Carnivore		Mammal	Silva & Downing (1995)	Cebus albifrons	2.6	3	Omnivore			Mammal	PanTHERIA	Pelea capreolus	22.5	18.2	herbivore	543;730;869;1297;1525;1848;2629;2655;2693;2986
	Mammal	Stephens et al. (2019)	Panthera tigris	161.915	0.039	Carnivore		Mammal	Silva & Downing (1995)	Cebus albifrons	2.6	2	Omnivore			Mammal	PanTHERIA	Pelea capreolus	22.7313	18.71	herbivore	543;730;869;1297;1525;1848;2629;2655;2693;2986
	Mammal	Stephens et al. (2019)	Panthera tigris	161.915	0.0403	Carnivore		Mammal	Silva & Downing (1995)	Cebus albifrons	2.6	8	Omnivore			Mammal	PanTHERIA	Perognathus fasciatus	0.0113	222	herbivore	1297;1514;1849;1870;2655
	Mammal	Stephens et al. (2019)	Panthera tigris	161.915	0.041	Carnivore		Mammal	Silva & Downing (1995)	Cebus albifrons	2.6	24	Omnivore			Mammal	PanTHERIA	Perognathus fasciatus	0.01129	225.41	herbivore	1297;1514;1849;1870;2655
	Mammal	Stephens et al. (2019)	Panthera tigris	161.915	0.0445	Carnivore		Mammal	Silva & Downing (1995)	Cebus apella	2.1	1.64234	Omnivore			Mammal	PanTHERIA	Perognathus longimembris	0.00807	174	herbivore	418;543;602;730;808;982;1019;1215;1293;1297;1514;1577;1749;1822;2655
	Mammal	Stephens et al. (2019)	Panthera tigris	161.915	0.0464	Carnivore		Mammal	Silva & Downing (1995)	Cebus apella	2.9	24.1	Omnivore			Mammal	PanTHERIA	Perognathus longimembris	0.00808	174	herbivore	418;543;602;730;808;982;1019;1215;1293;1297;1514;1577;1749;1822;2655
	Mammal	Stephens et al. (2019)	Panthera tigris	161.915	0.047	Carnivore		Mammal	Silva & Downing (1995)	Cebus apella	2.9	3.5	Omnivore			Mammal	PanTHERIA	Peromyscus aztecus	0.034	900	herbivore	1297;2151;2655;2926;2927
	Mammal	Stephens et al. (2019)	Panthera tigris	161.915	0.0479	Carnivore		Mammal	Silva & Downing (1995)	Cebus apella	2.9	24.8	Omnivore			Mammal	PanTHERIA	Peromyscus aztecus	0.034	899.99	herbivore	1297;2151;2655;2926;2927
	Mammal	Stephens et al. (2019)	Panthera tigris	161.915	0.0482	Carnivore		Mammal	Silva & Downing (1995)	Cebus apella	2.9	6.7	Omnivore			Mammal	PanTHERIA	Petauroides volans	1.25717	69	herbivore	543;730;955;1297;1412;1535;1573;1760;1789;1822;1848;2484;2644;2655;2880
	Mammal	Stephens et al. (2019)	Panthera tigris	161.915	0.0508	Carnivore		Mammal	Silva & Downing (1995)	Cebus apella	2.9	9	Omnivore			Mammal	PanTHERIA	Petrogale persephone	5.63	6	herbivore	899;955;1760;1848;2655
	Mammal	Stephens et al. (2019)	Panthera tigris	161.915	0.0561	Carnivore		Mammal	Silva & Downing (1995)	Cebus apella	2.9	11.5	Omnivore			Mammal	PanTHERIA	Petrogale persephone	5.58563	5.99	herbivore	899;955;1760;1848;2655
	Mammal	Stephens et al. (2019)	Panthera tigris	161.915	0.059	Carnivore		Mammal	Silva & Downing (1995)	Cebus apella	2.9	15	Omnivore			Mammal	PanTHERIA	Petrogale xanthopus	8.49999	15	herbivore	955;1297;1412;1760;1848;2655
	Mammal	Stephens et al. (2019)	Panthera tigris	161.915	0.0614	Carnivore		Mammal	Silva & Downing (1995)	Cebus apella	2.9	32.3	Omnivore			Mammal	PanTHERIA	Petropseudes dahli	1.87703	18	herbivore	955;1760;1848;2655
	Mammal	Stephens et al. (2019)	Panthera tigris	161.915	0.0733	Carnivore		Mammal	Silva & Downing (1995)	Cebus apella	2.9	11.9	Omnivore			Mammal	PanTHERIA	Phacochoerus aethiopicus	75.6	7.6	herbivore	511;543;645;730;854;1297;1573;2338;2467;2620;2629;2655
	Mammal	Stephens et al. (2019)	Panthera tigris	161.915	0.0809	Carnivore		Mammal	Silva & Downing (1995)	Cebus apella	2.9	40	Omnivore			Mammal	PanTHERIA	Phacochoerus aethiopicus	75.6075	7.61	herbivore	511;543;645;730;854;1297;1573;2338;2467;2620;2629;2655
	Mammal	Stephens et al. (2019)	Panthera tigris	161.915	0.0824	Carnivore		Mammal	Silva & Downing (1995)	Cebus apella	2.9	7.8	Omnivore			Mammal	PanTHERIA	Phascolarctos cinereus	6.58	164	herbivore	543;730;955;1297;1412;1760;1822;1848;2484;2644;2655
	Mammal	Stephens et al. (2019)	Panthera tigris	161.915	0.0857	Carnivore		Mammal	Silva & Downing (1995)	Cebus apella	2.1	5	Omnivore			Mammal	PanTHERIA	Phascolarctos cinereus	6.52874	163.01	herbivore	543;730;955;1297;1412;1760;1822;1848;2484;2644;2655
	Mammal	Stephens et al. (2019)	Panthera tigris	161.915	0.0862	Carnivore		Mammal	Silva & Downing (1995)	Cebus apella	2.1	3	Omnivore			Mammal	PanTHERIA	Phenacomys intermedius	0.0252	557	herbivore	730;1297;1822;1913;1949;2655
	Mammal	Stephens et al. (2019)	Panthera tigris	161.915	0.0889	Carnivore		Mammal	Silva & Downing (1995)	Cebus apella	2.1	17	Omnivore			Mammal	PanTHERIA	Phenacomys intermedius	0.0252	549.17	herbivore	730;1297;1822;1913;1949;2655
	Mammal	Stephens et al. (2019)	Panthera tigris	161.915	0.0942	Carnivore		Mammal	Silva & Downing (1995)	Cebus apella	2.1	25	Omnivore			Mammal	PanTHERIA	Piliocolobus rufomitratus	8.03075	186.44	herbivore	741;899;1544;2151;2655;2660
	Mammal	Stephens et al. (2019)	Panthera tigris	161.915	0.0992	Carnivore		Mammal	Silva & Downing (1995)	Cebus apella	2.1	7	Omnivore			Mammal	PanTHERIA	Pithecia pithecia	1.67	4.23	herbivore	208;497;543;730;905;1201;1297;1544;1547;1768;1848;2151;2344;2431;2464;2489;2493;2655;2660;2986
	Mammal	Stephens et al. (2019)	Panthera tigris	161.915	0.1084	Carnivore		Mammal	Silva & Downing (1995)	Cebus apella	2.1	36	Omnivore			Mammal	PanTHERIA	Pithecia pithecia	1.66719	4.19	herbivore	208;497;543;730;905;1201;1297;1544;1547;1768;1848;2151;2344;2431;2464;2489;2493;2655;2660;2986
	Mammal	Stephens et al. (2019)	Panthera tigris	161.915	0.1165	Carnivore		Mammal	Silva & Downing (1995)	Cebus apella	2.1	55	Omnivore			Mammal	PanTHERIA	Potorous longipes	1.83506	40	herbivore	899;955;1297;1573;1760;2655
	Mammal	Stephens et al. (2019)	Panthera tigris	161.915	0.117	Carnivore		Mammal	Silva & Downing (1995)	Cebus apella	2.1	2	Omnivore			Mammal	PanTHERIA	Potorous tridactylus	1.09	21.4	herbivore	543;730;955;1015;1297;1412;1501;1760;1822;2483;2484;2655
	Mammal	Stephens et al. (2019)	Panthera tigris	161.915	0.1182	Carnivore		Mammal	Silva & Downing (1995)	Cebus olivaceus	2.78764	1.2	omnivore	ADW		Mammal	PanTHERIA	Presbytis comata	6.62	26	herbivore	208;730;741;899;1297;1347;1544;1547;1848;2344;2655;2660;2986
	Mammal	Stephens et al. (2019)	Panthera tigris	161.915	0.1263	Carnivore		Mammal	Silva & Downing (1995)	Cercopithecus diana	4.35891	12	omnivore	IUCN		Mammal	PanTHERIA	Presbytis comata	6.55007	25.68	herbivore	208;730;741;899;1297;1347;1544;1547;1848;2344;2655;2660;2986
	Mammal	Stephens et al. (2019)	Panthera tigris	161.915	0.1294	Carnivore		Mammal	Silva & Downing (1995)	Cerdocyon thous	5.2	0.145985	Omnivore			Mammal	PanTHERIA	Presbytis melalophos	6.47	59.3	herbivore	208;241;543;730;741;1297;1347;1544;1547;1848;2344;2655;2660;2748;2986
	Mammal	Stephens et al. (2019)	Panthera tigris	161.915	0.135	Carnivore		Mammal	Silva & Downing (1995)	Chlorocebus pygerythrus	4.1	0.23	omnivore	ADW		Mammal	PanTHERIA	Presbytis melalophos	6.43912	59.34	herbivore	208;241;543;730;741;1297;1347;1544;1547;1848;2344;2655;2660;2748;2986
	Mammal	Stephens et al. (2019)	Panthera tigris	161.915	0.138	Carnivore		Mammal	Silva & Downing (1995)	Dasypus novemcinctus	3	1.09489	Omnivore			Mammal	PanTHERIA	Presbytis rubicunda	6.41	19.4	herbivore	208;730;741;1297;1347;1544;1547;1577;1848;2344;2655;2660;2986
	Mammal	Stephens et al. (2019)	Panthera tigris	161.915	0.1397	Carnivore		Mammal	Silva & Downing (1995)	Dendromus melanotis	0.006	304.183	Omnivore	https://animaldiversity.org/accounts/Dendromus_melanotis/#:~:text=Food%20Habits,and%20two%20contained%20small%20beetles.		Mammal	PanTHERIA	Presbytis rubicunda	6.34853	19.27	herbivore	208;730;741;1297;1347;1544;1547;1577;1848;2344;2655;2660;2986
	Mammal	Stephens et al. (2019)	Panthera tigris	161.915	0.14	Carnivore		Mammal	Silva & Downing (1995)	Dendromus melanotis	0.006	600	Omnivore	https://animaldiversity.org/accounts/Dendromus_melanotis/#:~:text=Food%20Habits,and%20two%20contained%20small%20beetles.		Mammal	PanTHERIA	Procavia capensis	2.95	2720	herbivore	543;658;1297;1355;1822;1848;1984;2151;2179;2466;2629;2655
	Mammal	Stephens et al. (2019)	Panthera tigris	161.915	0.1623	Carnivore		Mammal	Silva & Downing (1995)	Dendromus melanotis	0.006	400	Omnivore	https://animaldiversity.org/accounts/Dendromus_melanotis/#:~:text=Food%20Habits,and%20two%20contained%20small%20beetles.		Mammal	PanTHERIA	Procavia capensis	2.95248	2734.51	herbivore	543;658;1297;1355;1822;1848;1984;2151;2179;2466;2629;2655
	Mammal	Stephens et al. (2019)	Panthera tigris	161.915	0.168	Carnivore		Mammal	Silva & Downing (1995)	Dendromus melanotis	0.006	100	Omnivore	https://animaldiversity.org/accounts/Dendromus_melanotis/#:~:text=Food%20Habits,and%20two%20contained%20small%20beetles.		Mammal	PanTHERIA	Procolobus pennantii	9.16	300	herbivore	741;899;1544;1848;2151;2344;2655;2748
	Mammal	Stephens et al. (2019)	Panthera tigris	161.915	0.1691	Carnivore		Mammal	Silva & Downing (1995)	Dendromus melanotis	0.006	400	Omnivore	https://animaldiversity.org/accounts/Dendromus_melanotis/#:~:text=Food%20Habits,and%20two%20contained%20small%20beetles.		Mammal	PanTHERIA	Procolobus rufomitratus	8.07	220	herbivore	741;899;1544;2151;2655;2660;2748
	Mammal	Stephens et al. (2019)	Panthera tigris	161.915	0.1708	Carnivore		Mammal	Silva & Downing (1995)	Dipodomys spectabilis	0.12461	12.5	omnivore	ADW		Mammal	PanTHERIA	Procolobus verus	3.98	18.9	herbivore	208;730;741;1347;1544;1547;1848;2344;2655;2660;2986
	Mammal	Stephens et al. (2019)	Panthera tigris	161.915	0.2069	Carnivore		Mammal	Silva & Downing (1995)	Eira barbara	4	0.0437956	Omnivore			Mammal	PanTHERIA	Procolobus verus	3.97786	18.6	herbivore	208;730;741;1347;1544;1547;1848;2344;2655;2660;2986
	Mammal	Stephens et al. (2019)	Panthera tigris	161.915	0.2173	Carnivore		Mammal	Silva & Downing (1995)	Euphractus sexcinctus	3.3	2.91971	Omnivore			Mammal	PanTHERIA	Proechimys guairae	0.349	395	herbivore	31;730;905;1297;1594;1627;2151;2159;2458;2655
	Mammal	Stephens et al. (2019)	Parahyaena brunnea	35.0705	0.0015	Carnivore		Mammal	Silva & Downing (1995)	Felis yagouaroundi	5	0.0145985	Omnivore			Mammal	PanTHERIA	Proechimys guairae	0.34928	389.74	herbivore	31;730;905;1297;1594;1627;2151;2159;2458;2655
	Mammal	Stephens et al. (2019)	Parahyaena brunnea	35.0705	0.018	Carnivore		Mammal	Silva & Downing (1995)	Galagoides zanzibaricus	0.26	1.3	omnivore	ADW		Mammal	PanTHERIA	Proechimys guyannensis	0.31403	938.91	herbivore	31;543;730;921;1297;2458;2655
	Mammal	Stephens et al. (2019)	Parahyaena brunnea	35.0705	0.019	Carnivore		Mammal	Silva & Downing (1995)	Lagothrix lagotricha	7.5	1.2	Omnivore			Mammal	PanTHERIA	Propithecus diadema	6.6	5.66	herbivore	208;899;1046;1048;1261;1297;1544;1546;1547;1768;1848;2041;2151;2344;2493;2655;2986;3090
	Mammal	Stephens et al. (2019)	Parahyaena brunnea	35.0705	0.028	Carnivore		Mammal	Silva & Downing (1995)	Lagothrix lagotricha	7.5	6	Omnivore			Mammal	PanTHERIA	Propithecus diadema	6.56899	5.65	herbivore	208;899;1046;1048;1261;1297;1544;1546;1547;1768;1848;2041;2151;2344;2493;2655;2986;3090
	Mammal	Stephens et al. (2019)	Perodictus potto	1.15	5.2	Carnivore		Mammal	Silva & Downing (1995)	Lagothrix lagotricha	7.5	30.5	Omnivore			Mammal	PanTHERIA	Propithecus tattersalli	3.53139	65	herbivore	899;1048;1544;1545;1546;1547;1848;2041;2151;2344;2655
	Mammal	Stephens et al. (2019)	Prionailurus bengalensis	4.5	0.096	Carnivore		Mammal	Silva & Downing (1995)	Lagothrix lagotricha	7.5	27.7	Omnivore			Mammal	PanTHERIA	Propithecus verreauxi	3.58826	150	herbivore	208;511;543;730;899;1046;1048;1167;1261;1297;1544;1545;1546;1547;1848;2151;2344;2428;2429;2489;2493;2655;2986;3086
	Mammal	Stephens et al. (2019)	Prionailurus bengalensis	4.5	0.124	Carnivore		Mammal	Silva & Downing (1995)	Lagothrix lagotricha	7.5	20	Omnivore			Mammal	PanTHERIA	Propithecus verreauxi	3.65	150	herbivore	208;511;543;730;899;1046;1048;1167;1261;1297;1544;1545;1546;1547;1848;2151;2344;2428;2429;2489;2493;2655;2986;3086
	Mammal	Stephens et al. (2019)	Prionailurus bengalensis	4.5	0.165	Carnivore		Mammal	Silva & Downing (1995)	Lagothrix lagotricha	7.5	17	Omnivore			Mammal	PanTHERIA	Pseudocheirus peregrinus	0.894	655	herbivore	543;730;955;1297;1412;1760;1789;1822;1848;2484;2644;2655;2880
	Mammal	Stephens et al. (2019)	Profelis aurata	10	0.2	Carnivore		Mammal	Silva & Downing (1995)	Lagothrix lagotricha	7.5	7	Omnivore			Mammal	PanTHERIA	Pseudocheirus peregrinus	0.89522	654.82	herbivore	543;730;955;1297;1412;1760;1789;1822;1848;2484;2644;2655;2880
	Mammal	Stephens et al. (2019)	Puma concolor	53.9541	0.0036	Carnivore		Mammal	Silva & Downing (1995)	Leontopithecus chrysopygus	0.6	2.2	omnivore	ADW		Mammal	PanTHERIA	Pseudochirops archeri	1.14592	150	herbivore	955;1760;1848;2655
	Mammal	Stephens et al. (2019)	Puma concolor	53.9541	0.0037	Carnivore		Mammal	Silva & Downing (1995)	Leontopithecus rosalia	0.59252	0.4	omnivore	ADW		Mammal	PanTHERIA	Pseudochirulus cinereus	0.97748	146	herbivore	955;1848
	Mammal	Stephens et al. (2019)	Puma concolor	53.9541	0.004	Carnivore		Mammal	Silva & Downing (1995)	Macaca silenus	5.99525	0.5	omnivore	ADW		Mammal	PanTHERIA	Pseudois nayaur	51.8	2.51	herbivore	543;730;1297;1525;1848;2555;2655;2963;2986
	Mammal	Stephens et al. (2019)	Puma concolor	53.9541	0.0048	Carnivore		Mammal	Silva & Downing (1995)	Macaca silenus	5.99525	3.75	omnivore	ADW		Mammal	PanTHERIA	Pseudois nayaur	52.3346	2.49	herbivore	543;730;1297;1525;1848;2555;2655;2963;2986
	Mammal	Stephens et al. (2019)	Puma concolor	53.9541	0.011	Carnivore		Mammal	Silva & Downing (1995)	Mus minutoides	0.005	190.114	omnivore			Mammal	PanTHERIA	Pygathrix brelichi	12.3	16.9	herbivore	899;1544;1610;1848;2344;3102
	Mammal	Stephens et al. (2019)	Puma concolor	53.9541	0.0186	Carnivore		Mammal	Silva & Downing (1995)	Mus minutoides	0.005	1000	omnivore			Mammal	PanTHERIA	Pygathrix roxellana	13.5	4.61	herbivore	208;741;899;1544;1547;1610;1848;2344;2655;3102
	Mammal	Stephens et al. (2019)	Puma concolor	53.9541	0.0236	Carnivore		Mammal	Silva & Downing (1995)	Mus minutoides	0.005	600	omnivore			Mammal	PanTHERIA	Rangifer tarandus	108	2.59	herbivore	511;543;653;730;764;1015;1297;1404;1573;1763;2512;2525;2655;2718;2986;3009;3010
	Mammal	Stephens et al. (2019)	Puma concolor	53.9541	0.0248	Carnivore		Mammal	Silva & Downing (1995)	Mus minutoides	0.005	2000	omnivore	ADW		Mammal	PanTHERIA	Rangifer tarandus	109.088	2.55	herbivore	511;543;653;730;764;1015;1297;1404;1573;1763;2512;2525;2655;2718;2986;3009;3010
	Mammal	Stephens et al. (2019)	Puma concolor	53.9541	0.0327	Carnivore		Mammal	Silva & Downing (1995)	Mus musculus	0.02	123.46	omnivore	ADW		Mammal	PanTHERIA	Raphicerus campestris	11.6	1.24	herbivore	730;869;1297;1525;1573;1822;1848;2629;2655;2693;2986;3057
	Mammal	Stephens et al. (2019)	Puma concolor	53.9541	0.0412	Carnivore		Mammal	Silva & Downing (1995)	Myodes gapperi	0.01983	1000	omnivore	Pantheria_MSW05		Mammal	PanTHERIA	Raphicerus campestris	11.6615	1.27	herbivore	730;869;1297;1525;1573;1822;1848;2629;2655;2693;2986;3057
	Mammal	Stephens et al. (2019)	Puma concolor	53.9541	0.0419	Carnivore		Mammal	Silva & Downing (1995)	Nasua nasua	3	1.09489	Omnivore			Mammal	PanTHERIA	Raphicerus melanotis	10.4	10.2	herbivore	511;869;1848;2629;2655;2693
	Mammal	Stephens et al. (2019)	Puma concolor	53.9541	0.0444	Carnivore		Mammal	Silva & Downing (1995)	Onychomys leucogaster	0.03	5	omnivore	Pantheria_MSW05		Mammal	PanTHERIA	Raphicerus melanotis	10.5031	10.5	herbivore	511;869;1848;2629;2655;2693
	Mammal	Stephens et al. (2019)	Puma concolor	53.9541	0.0491	Carnivore		Mammal	Silva & Downing (1995)	Pan troglodytes	45	0.01	omnivore	ADW		Mammal	PanTHERIA	Raphicerus sharpei	9.3969	0.51	herbivore	730;869;1297;1848;2629;2655;2693
	Mammal	Stephens et al. (2019)	Puma concolor	53.9541	0.0595	Carnivore		Mammal	Silva & Downing (1995)	Pan troglodytes	45	0.05	omnivore	ADW		Mammal	PanTHERIA	Redunca arundinum	57.7	0.63	herbivore	543;730;869;1297;1525;1848;2629;2655;2693;2986
	Mammal	Stephens et al. (2019)	Puma concolor	53.9541	0.07	Carnivore		Mammal	Silva & Downing (1995)	Papio anubis	17.7286	1.12	omnivore	Pantheria_MSW05		Mammal	PanTHERIA	Redunca arundinum	58.0592	0.65	herbivore	543;730;869;1297;1525;1848;2629;2655;2693;2986
	Mammal	Stephens et al. (2019)	Talpa europaea	0.08753	1045	Carnivore		Mammal	Silva & Downing (1995)	Paraxerus cepapi	0.193	200	omnivore			Mammal	PanTHERIA	Redunca fulvorufula	28.9	7.72	herbivore	543;730;869;1297;1525;1763;1848;2629;2655;2693;2986;3057
	Mammal	Stephens et al. (2019)	Tamandua mexicana	4.21	5.2	Carnivore		Mammal	Silva & Downing (1995)	Perognathus flavus	0.00797	3.75	omnivore	Pantheria_MSW05		Mammal	PanTHERIA	Redunca fulvorufula	29.3527	7.77	herbivore	543;730;869;1297;1525;1763;1848;2629;2655;2693;2986;3057
	Mammal	Stephens et al. (2019)	Tamandua tetradactyla	4.56	6.6	Carnivore		Mammal	Silva & Downing (1995)	Perognathus flavus	0.00797	114	omnivore	ADW		Mammal	PanTHERIA	Redunca redunca	42.7	1.01	herbivore	543;730;869;917;1297;1525;1848;2655;2693;2986;3057
	Mammal	Stephens et al. (2019)	Tarsius bancanus	0.11439	77.5	Carnivore		Mammal	Silva & Downing (1995)	Peromyscus eremicus	0.02273	5	omnivore	ADW		Mammal	PanTHERIA	Redunca redunca	43.2889	1.03	herbivore	543;730;869;917;1297;1525;1848;2655;2693;2986;3057
	Mammal	Stephens et al. (2019)	Uncia uncia	32.5	0.0417	Carnivore		Mammal	Silva & Downing (1995)	Peromyscus eremicus	0.02273	109	omnivore	ADW		Mammal	PanTHERIA	Reithrodon auritus	0.0798	62	herbivore	424;543;730;890;1297;1473;1822;2216;2655
	Mammal	Stephens et al. (2019)	Uncia uncia	32.5	0.067	Carnivore		Mammal	Silva & Downing (1995)	Peromyscus eremicus	0.02273	123.46	omnivore	ADW		Mammal	PanTHERIA	Reithrodon auritus	0.07973	61.11	herbivore	424;543;730;890;1297;1473;1822;2216;2655
	Mammal	Stephens et al. (2019)	Uncia uncia	32.5	0.075	Carnivore		Mammal	Silva & Downing (1995)	Peromyscus maniculatus	0.02	70	Omnivore	http://eol.org/traitbank		Mammal	PanTHERIA	Rhinoceros sondaicus	1750	0.1	herbivore	511;543;730;899;997;2335;2655;3105
	Mammal	Stephens et al. (2019)	Urocyon cinereoargenteus	3.8337	0.4	Carnivore		Mammal	Silva & Downing (1995)	Peromyscus maniculatus	0.01998	2.5	omnivore	ADW		Mammal	PanTHERIA	Rhinoceros sondaicus	1720	0.1	herbivore	511;543;730;899;997;2335;2655;3105
	Mammal	Stephens et al. (2019)	Urocyon cinereoargenteus	3.8337	1.5	Carnivore		Mammal	Silva & Downing (1995)	Peromyscus maniculatus	0.01998	24.69	omnivore	ADW		Mammal	PanTHERIA	Rhinoceros unicornis	1830	3.36	herbivore	220;511;543;679;730;806;807;899;997;1297;1493;1594;1744;2335;2449;2655;3105;3136
	Mammal	Stephens et al. (2019)	Ursus maritimus	371.704	0.0006	Carnivore		Mammal	Silva & Downing (1995)	Peromyscus maniculatus	0.01998	166.67	omnivore	Pantheria_MSW05		Mammal	PanTHERIA	Rhinoceros unicornis	1843.66	3.33	herbivore	220;511;543;679;730;806;807;899;997;1297;1493;1594;1744;2335;2449;2655;3105;3136
	Mammal	Stephens et al. (2019)	Ursus maritimus	371.704	0.0011	Carnivore		Mammal	Silva & Downing (1995)	Pithecia monachus	1.8	2	Omnivore			Mammal	PanTHERIA	Rhinopithecus brelichi	12.2671	16.92	herbivore	899;1544;1610;1848;2344;3102
	Mammal	Stephens et al. (2019)	Ursus maritimus	371.704	0.0028	Carnivore		Mammal	Silva & Downing (1995)	Pithecia monachus	2.10955	13.5	Omnivore			Mammal	PanTHERIA	Rhinopithecus roxellana	13.4568	4.6	herbivore	208;741;899;1544;1547;1610;1848;2344;2655;3102
	Mammal	Stephens et al. (2019)	Ursus maritimus	371.704	0.0031	Carnivore		Mammal	Silva & Downing (1995)	Pithecia monachus	2.10955	4.5	Omnivore			Mammal	PanTHERIA	Romerolagus diazi	0.466	30.4	herbivore	95;511;570;571;573;899;1165;1297;1840;2124;2314;2655;2929
	Mammal	Stephens et al. (2019)	Ursus maritimus	371.704	0.0035	Carnivore		Mammal	Silva & Downing (1995)	Pithecia monachus	2.10955	4	Omnivore			Mammal	PanTHERIA	Romerolagus diazi	0.46558	30.67	herbivore	95;511;570;571;573;899;1165;1297;1840;2124;2314;2655;2929
	Mammal	Stephens et al. (2019)	Ursus maritimus	371.704	0.0058	Carnivore		Mammal	Silva & Downing (1995)	Pithecia monachus	2.10955	9	Omnivore			Mammal	PanTHERIA	Rucervus duvaucelii	171.224	11.24	herbivore	511;653;730;899;1297;2525;2553;2655;3010
	Mammal	Stephens et al. (2019)	Ursus maritimus	371.704	0.0059	Carnivore		Mammal	Silva & Downing (1995)	Pithecia monachus	2.10955	4.5	Omnivore			Mammal	PanTHERIA	Rusa unicolor	177.523	4.89	herbivore	653;730;789;1297;2133;2152;2525;2655;2986;3010
	Mammal	Stephens et al. (2019)	Ursus maritimus	371.704	0.0069	Carnivore		Mammal	Silva & Downing (1995)	Pithecia monachus	2.10955	6.6	Omnivore			Mammal	PanTHERIA	Saiga tatarica	37.734	0.75	herbivore	511;543;730;814;1015;1297;1525;1848;2306;2555;2655;2669;2986
	Mammal	Stephens et al. (2019)	Ursus maritimus	371.704	0.0072	Carnivore		Mammal	Silva & Downing (1995)	Praomys natalensis	0.022	190.114	Omnivore			Mammal	PanTHERIA	Saiga tatarica	37.4	0.75	herbivore	511;543;730;814;1015;1297;1525;1848;2306;2555;2655;2669;2986
	Mammal	Stephens et al. (2019)	Ursus maritimus	371.704	0.0078	Carnivore		Mammal	Silva & Downing (1995)	Praomys natalensis	0.022	100	Omnivore			Mammal	PanTHERIA	Sciurus aureogaster	0.456	221	herbivore	485;730;905;1297;2087;2151;2655;2948
	Mammal	Stephens et al. (2019)	Ursus maritimus	371.704	0.0092	Carnivore		Mammal	Silva & Downing (1995)	Praomys natalensis	0.022	1200	Omnivore			Mammal	PanTHERIA	Sciurus aureogaster	0.45557	221.14	herbivore	485;730;905;1297;2087;2151;2655;2948
	Mammal	Stephens et al. (2019)	Ursus maritimus	371.704	0.0122	Carnivore		Mammal	Silva & Downing (1995)	Praomys natalensis	0.04185	55	omnivore	ADW		Mammal	PanTHERIA	Sciurus deppei	0.25	94.8	herbivore	337;730;905;1297;2151;2655
	Mammal	Stephens et al. (2019)	Ursus maritimus	371.704	0.0131	Carnivore		Mammal	Silva & Downing (1995)	Rattus exulans	0.05063	123.46	omnivore			Mammal	PanTHERIA	Sciurus deppei	0.2495	94.11	herbivore	337;730;905;1297;2151;2655
	Mammal	Stephens et al. (2019)	Ursus maritimus	371.704	0.0211	Carnivore		Mammal	Silva & Downing (1995)	Saccostomus campestris	0.036	100	Omnivore	Pantheria		Mammal	PanTHERIA	Sciurus griseus	0.704	240	herbivore	551;730;1297;2151;2655
	Mammal	Stephens et al. (2019)	Vulpes corsac	2.6153	0.04	Carnivore		Mammal	Silva & Downing (1995)	Saguinus fuscicollis	0.4	13.6	Omnivore			Mammal	PanTHERIA	Sciurus griseus	0.70385	239.99	herbivore	551;730;1297;2151;2655
	Mammal	Stephens et al. (2019)	Vulpes corsac	2.6153	0.08	Carnivore		Mammal	Silva & Downing (1995)	Saguinus fuscicollis	0.4	27.2	Omnivore			Mammal	PanTHERIA	Sciurus spadiceus	0.403	77.8	herbivore	730;905;2151;2655
	Mammal	Stephens et al. (2019)	Vulpes corsac	2.6153	0.1	Carnivore		Mammal	Silva & Downing (1995)	Saguinus fuscicollis	0.4	22.8	Omnivore			Mammal	PanTHERIA	Sciurus spadiceus	0.40332	76.71	herbivore	730;905;2151;2655
	Mammal	Stephens et al. (2019)	Vulpes corsac	2.6153	0.27	Carnivore		Mammal	Silva & Downing (1995)	Saguinus fuscicollis	0.4	43.1	Omnivore			Mammal	PanTHERIA	Semnopithecus entellus	12.6	17.3	herbivore	208;543;679;730;741;929;1167;1297;1347;1544;1547;1649;1763;1767;1848;2344;2489;2493;2626;2655;2660;2748;3086
	Mammal	Stephens et al. (2019)	Vulpes corsac	2.6153	0.35	Carnivore		Mammal	Silva & Downing (1995)	Saguinus fuscicollis	0.4	21.7	Omnivore			Mammal	PanTHERIA	Semnopithecus entellus	12.6793	17.28	herbivore	208;543;679;730;741;929;1167;1297;1347;1544;1547;1649;1763;1767;1848;2344;2489;2493;2626;2655;2660;2748;3086
	Mammal	Stephens et al. (2019)	Vulpes corsac	2.6153	0.39	Carnivore		Mammal	Silva & Downing (1995)	Saguinus fuscicollis	0.4	34	Omnivore			Mammal	PanTHERIA	Setonix brachyurus	3.02767	580	herbivore	543;730;955;1015;1052;1297;1412;1760;1822;1848;2483;2655;2986
	Mammal	Stephens et al. (2019)	Vulpes corsac	2.6153	0.4	Carnivore		Mammal	Silva & Downing (1995)	Saguinus fuscicollis	0.4	8.9	Omnivore			Mammal	PanTHERIA	Setonix brachyurus	3.03	580	herbivore	543;730;955;1015;1052;1297;1412;1760;1822;1848;2483;2655;2986
	Mammal	Stephens et al. (2019)	Vulpes corsac	2.6153	0.5	Carnivore		Mammal	Silva & Downing (1995)	Saguinus fuscicollis	0.4	15	Omnivore			Mammal	PanTHERIA	Sigmoceros lichtensteinii	168	1.65	herbivore	869;1297;1848;2629;2655;2693
	Mammal	Stephens et al. (2019)	Vulpes corsac	2.6153	0.6	Carnivore		Mammal	Silva & Downing (1995)	Saguinus fuscicollis	0.4	9.7	Omnivore			Mammal	PanTHERIA	Sigmodon alstoni	0.0557	157	herbivore	730;1297;2151;2159;2655
	Mammal	Stephens et al. (2019)	Vulpes corsac	2.6153	0.68	Carnivore		Mammal	Silva & Downing (1995)	Saguinus fuscicollis	0.4	16	Omnivore			Mammal	PanTHERIA	Sigmodon alstoni	0.0557	157.54	herbivore	730;1297;2151;2159;2655
	Mammal	Stephens et al. (2019)	Vulpes corsac	2.6153	0.84	Carnivore		Mammal	Silva & Downing (1995)	Saguinus fuscicollis	0.4	7	Omnivore			Mammal	PanTHERIA	Simias concolor	7.3939	10.9	herbivore	741;899;1544;1547;1848;2344;2655
	Mammal	Stephens et al. (2019)	Vulpes corsac	2.6153	1.6	Carnivore		Mammal	Silva & Downing (1995)	Saguinus fuscicollis	0.39399	4.8	Omnivore			Mammal	PanTHERIA	Spalacopus cyanus	0.10086	4500	herbivore	229;230;231;543;740;890;1297;1573;1822;2151;2414;2655;2859
	Mammal	Stephens et al. (2019)	Vulpes corsac	2.6153	2.25	Carnivore		Mammal	Silva & Downing (1995)	Saguinus fuscicollis	0.39399	9	Omnivore			Mammal	PanTHERIA	Spermophilus columbianus	0.471	2930	herbivore	32;730;809;894;1264;1297;1573;1872;1977;2010;2013;2053;2082;2083;2084;2595;2655;2974;3092;3124
	Mammal	Stephens et al. (2019)	Vulpes corsac	2.6153	2.9	Carnivore		Mammal	Silva & Downing (1995)	Saguinus fuscicollis	0.39399	22.8	Omnivore			Mammal	PanTHERIA	Spermophilus columbianus	0.47094	2894.51	herbivore	32;730;809;894;1264;1297;1573;1872;1977;2010;2013;2053;2082;2083;2084;2595;2655;2974;3092;3124
	Mammal	Stephens et al. (2019)	Vulpes lagopus	3.58437	0.02	Carnivore		Mammal	Silva & Downing (1995)	Saguinus fuscicollis	0.39399	29.4	Omnivore			Mammal	PanTHERIA	Spermophilus elegans	0.325	2870	herbivore	928;1297;2249;2655;3126
	Mammal	Stephens et al. (2019)	Vulpes lagopus	3.58437	0.0222	Carnivore		Mammal	Silva & Downing (1995)	Saguinus fuscicollis	0.39399	15	Omnivore			Mammal	PanTHERIA	Spermophilus elegans	0.32445	2834.47	herbivore	928;1297;2249;2655;3126
	Mammal	Stephens et al. (2019)	Vulpes lagopus	3.58437	0.04	Carnivore		Mammal	Silva & Downing (1995)	Saguinus fuscicollis	0.39399	13.8	Omnivore			Mammal	PanTHERIA	Spermophilus mohavensis	0.213	302	herbivore	340;509;1297;1822;1849;2655
	Mammal	Stephens et al. (2019)	Vulpes lagopus	3.58437	0.0513	Carnivore		Mammal	Silva & Downing (1995)	Saguinus fuscicollis	0.39399	2.4	Omnivore			Mammal	PanTHERIA	Spermophilus mohavensis	0.21318	301.99	herbivore	340;509;1297;1822;1849;2655
	Mammal	Stephens et al. (2019)	Vulpes lagopus	3.58437	0.0545	Carnivore		Mammal	Silva & Downing (1995)	Saguinus fuscicollis	0.39399	4.8	Omnivore			Mammal	PanTHERIA	Spermophilus richardsonii	0.325	375	herbivore	32;637;638;730;753;780;1297;1594;1822;1849;1977;2010;2011;2012;2013;2014;2015;2082;2122;2249;2655;2974
	Mammal	Stephens et al. (2019)	Vulpes lagopus	3.58437	0.0615	Carnivore		Mammal	Silva & Downing (1995)	Saguinus fuscicollis	0.39399	27.6	Omnivore			Mammal	PanTHERIA	Spermophilus richardsonii	0.3251	374.69	herbivore	32;637;638;730;753;780;1297;1594;1822;1849;1977;2010;2011;2012;2013;2014;2015;2082;2122;2249;2655;2974
	Mammal	Stephens et al. (2019)	Vulpes lagopus	3.58437	0.07	Carnivore		Mammal	Silva & Downing (1995)	Saguinus fuscicollis	0.39399	10.8	Omnivore			Mammal	PanTHERIA	Sylvicapra grimmia	15.5	2.36	herbivore	543;730;869;1297;1525;1763;1848;2629;2655;2693;2986;3046
	Mammal	Stephens et al. (2019)	Vulpes lagopus	3.58437	0.0714	Carnivore		Mammal	Silva & Downing (1995)	Saguinus fuscicollis	0.39399	3.6	Omnivore			Mammal	PanTHERIA	Sylvicapra grimmia	15.6391	2.42	herbivore	543;730;869;1297;1525;1763;1848;2629;2655;2693;2986;3046
	Mammal	Stephens et al. (2019)	Vulpes lagopus	3.58437	0.08	Carnivore		Mammal	Silva & Downing (1995)	Saguinus fuscicollis	0.39399	2.4	omnivore	ADW		Mammal	PanTHERIA	Sylvilagus aquaticus	2.14	82.4	herbivore	95;594;596;1237;1297;1363;1419;1573;1594;1824;2124;2151;2314;2655;2675;2773;2856
	Mammal	Stephens et al. (2019)	Vulpes lagopus	3.58437	0.0962	Carnivore		Mammal	Silva & Downing (1995)	Saguinus imperator	0.5	37	Omnivore			Mammal	PanTHERIA	Sylvilagus aquaticus	2.13334	82.44	herbivore	95;594;596;1237;1297;1363;1419;1573;1594;1824;2124;2151;2314;2655;2675;2773;2856
	Mammal	Stephens et al. (2019)	Vulpes lagopus	3.58437	0.1013	Carnivore		Mammal	Silva & Downing (1995)	Saguinus imperator	0.5	12	Omnivore			Mammal	PanTHERIA	Sylvilagus audubonii	0.88088	290	herbivore	592;596;730;802;1297;1822;2124;2151;2655;2685;2743
	Mammal	Stephens et al. (2019)	Vulpes lagopus	3.58437	0.1075	Carnivore		Mammal	Silva & Downing (1995)	Saguinus imperator	0.40791	5.4	Omnivore			Mammal	PanTHERIA	Sylvilagus audubonii	0.883	290	herbivore	592;596;730;802;1297;1822;2124;2151;2655;2685;2743
	Mammal	Stephens et al. (2019)	Vulpes lagopus	3.58437	0.125	Carnivore		Mammal	Silva & Downing (1995)	Saguinus imperator	0.40791	2.02	omnivore	ADW		Mammal	PanTHERIA	Sylvilagus bachmani	0.71453	568	herbivore	95;585;586;587;588;596;667;730;1297;2124;2151;2314;2655;3135
	Mammal	Stephens et al. (2019)	Vulpes lagopus	3.58437	0.2462	Carnivore		Mammal	Silva & Downing (1995)	Saguinus labiatus	0.5	27.6	Omnivore			Mammal	PanTHERIA	Sylvilagus bachmani	0.717	568	herbivore	95;585;586;587;588;596;667;730;1297;2124;2151;2314;2655;3135
	Mammal	Stephens et al. (2019)	Vulpes lagopus	3.58437	0.2687	Carnivore		Mammal	Silva & Downing (1995)	Saguinus midas	0.54056	2.1	omnivore	Pantheria_MSW05		Mammal	PanTHERIA	Sylvilagus brasiliensis	0.989	3.59	herbivore	95;596;730;905;1136;1297;2124;2151;2314;2655
	Mammal	Stephens et al. (2019)	Vulpes lagopus	3.58437	0.28	Carnivore		Mammal	Silva & Downing (1995)	Saguinus mystax	0.5	21.7	Omnivore			Mammal	PanTHERIA	Sylvilagus brasiliensis	0.98674	3.54	herbivore	95;596;730;905;1136;1297;2124;2151;2314;2655
	Mammal	Stephens et al. (2019)	Vulpes lagopus	3.58437	0.2857	Carnivore		Mammal	Silva & Downing (1995)	Saguinus mystax	0.5	33.2	Omnivore			Mammal	PanTHERIA	Sylvilagus floridanus	1.21	686	herbivore	95;543;593;596;730;802;1004;1136;1237;1297;1573;1577;1824;1849;1869;2124;2151;2314;2338;2570;2655;2866;2867
	Mammal	Stephens et al. (2019)	Vulpes macrotis	2.095	0.15	Carnivore		Mammal	Silva & Downing (1995)	Saguinus mystax	0.5	31.1	Omnivore			Mammal	PanTHERIA	Sylvilagus floridanus	1.20719	680.83	herbivore	95;543;593;596;730;802;1004;1136;1237;1297;1573;1577;1824;1849;1869;2124;2151;2314;2338;2570;2655;2866;2867
	Mammal	Stephens et al. (2019)	Vulpes macrotis	2.095	0.16	Carnivore		Mammal	Silva & Downing (1995)	Saguinus mystax	0.5	21.7	Omnivore			Mammal	PanTHERIA	Sylvilagus nuttallii	0.805	85.5	herbivore	590;596;730;1004;1297;2124;2151;2321;2655;2933
	Mammal	Stephens et al. (2019)	Vulpes macrotis	2.095	0.21	Carnivore		Mammal	Silva & Downing (1995)	Saguinus mystax	0.5	44	Omnivore			Mammal	PanTHERIA	Sylvilagus nuttallii	0.80154	86.25	herbivore	590;596;730;1004;1297;2124;2151;2321;2655;2933
	Mammal	Stephens et al. (2019)	Vulpes macrotis	2.095	0.24	Carnivore		Mammal	Silva & Downing (1995)	Saguinus mystax	0.5	11.6	Omnivore			Mammal	PanTHERIA	Synaptomys cooperi	0.028	1150	herbivore	543;668;693;730;1297;1573;1797;2655;2717
	Mammal	Stephens et al. (2019)	Vulpes macrotis	2.095	0.2439	Carnivore		Mammal	Silva & Downing (1995)	Saguinus mystax	0.5	22.6	Omnivore			Mammal	PanTHERIA	Synaptomys cooperi	0.02801	1144.96	herbivore	543;668;693;730;1297;1573;1797;2655;2717
	Mammal	Stephens et al. (2019)	Vulpes macrotis	2.095	0.37	Carnivore		Mammal	Silva & Downing (1995)	Saguinus mystax	0.5	11.9	Omnivore			Mammal	PanTHERIA	Syncerus caffer	593	5.68	herbivore	543;730;854;869;904;1297;1525;1573;1763;1848;2338;2620;2629;2655;2986
	Mammal	Stephens et al. (2019)	Vulpes macrotis	2.095	0.38	Carnivore		Mammal	Silva & Downing (1995)	Saguinus mystax	0.5	9.3	Omnivore			Mammal	PanTHERIA	Syncerus caffer	592.666	5.84	herbivore	543;730;854;869;904;1297;1525;1573;1763;1848;2338;2620;2629;2655;2986
	Mammal	Stephens et al. (2019)	Vulpes macrotis	2.095	0.41	Carnivore		Mammal	Silva & Downing (1995)	Saguinus nigricollis	0.039	18.6	Omnivore			Mammal	PanTHERIA	Tachyoryctes macrocephalus	0.622	6300	herbivore	2655;3096
	Mammal	Stephens et al. (2019)	Vulpes macrotis	2.095	0.54	Carnivore		Mammal	Silva & Downing (1995)	Saimiri boliviensis	0.8	61.5	Omnivore			Mammal	PanTHERIA	Tachyoryctes macrocephalus	0.62188	6299.99	herbivore	2655;3096
	Mammal	Stephens et al. (2019)	Vulpes macrotis	2.095	0.6	Carnivore		Mammal	Silva & Downing (1995)	Saimiri sciureus	0.8	44.3	Omnivore			Mammal	PanTHERIA	Tapirus bairdii	293.782	0.34	herbivore	730;899;905;986;992;1322;1799;1800;1899;2151;2532;2655;2827;2854;3029
	Mammal	Stephens et al. (2019)	Vulpes macrotis	2.095	0.61	Carnivore		Mammal	Silva & Downing (1995)	Saimiri sciureus	0.8	63	Omnivore			Mammal	PanTHERIA	Tapirus bairdii	291	0.34	herbivore	730;899;905;986;992;1322;1799;1800;1899;2151;2532;2655;2827;2854;3029
	Mammal	Stephens et al. (2019)	Vulpes macrotis	2.095	0.62	Carnivore		Mammal	Silva & Downing (1995)	Saimiri sciureus	0.8	12	Omnivore			Mammal	PanTHERIA	Tapirus indicus	311.209	0.11	herbivore	511;543;899;1297;1591;2151;2655;2827;3026;3027;3105
	Mammal	Stephens et al. (2019)	Vulpes macrotis	2.095	0.63	Carnivore		Mammal	Silva & Downing (1995)	Saimiri sciureus	0.8	32	Omnivore			Mammal	PanTHERIA	Tapirus pinchaque	156.923	0.27	herbivore	10;511;828;829;830;899;992;1297;1799;1800;2151;2532;2655
	Mammal	Stephens et al. (2019)	Vulpes macrotis	2.095	0.75	Carnivore		Mammal	Silva & Downing (1995)	Saimiri sciureus	0.8	10.2	Omnivore			Mammal	PanTHERIA	Tarsipes rostratus	0.00974	29700	herbivore	543;955;1297;1412;1466;1760;1822;1848;2108;2437;2484;2644;2655;2880;2967;2969;3080;3081;3082
	Mammal	Stephens et al. (2019)	Vulpes macrotis	2.095	0.76	Carnivore		Mammal	Silva & Downing (1995)	Saimiri sciureus	0.8	60	Omnivore			Mammal	PanTHERIA	Tarsipes rostratus	0.00966	29700	herbivore	543;955;1297;1412;1466;1760;1822;1848;2108;2437;2484;2644;2655;2880;2967;2969;3080;3081;3082
	Mammal	Stephens et al. (2019)	Vulpes macrotis	2.095	0.77	Carnivore		Mammal	Silva & Downing (1995)	Saimiri sciureus	0.8	5.5	Omnivore			Mammal	PanTHERIA	Taterillus pygargus	0.06019	3000	herbivore	730;1297;1400;2318;2319;2655
	Mammal	Stephens et al. (2019)	Vulpes macrotis	2.095	0.91	Carnivore		Mammal	Silva & Downing (1995)	Saimiri sciureus	0.74947	8	Omnivore			Mammal	PanTHERIA	Taterillus pygargus	0.0602	3000	herbivore	730;1297;1400;2318;2319;2655
	Mammal	Stephens et al. (2019)	Vulpes macrotis	2.095	1.02	Carnivore		Mammal	Silva & Downing (1995)	Saimiri sciureus	0.74947	36	Omnivore			Mammal	PanTHERIA	Taurotragus derbianus	643	0.72	herbivore	511;869;1525;1848;2655;2693
	Mammal	Stephens et al. (2019)	Vulpes macrotis	2.095	1.16	Carnivore		Mammal	Silva & Downing (1995)	Saimiri sciureus	0.74947	60	Omnivore			Mammal	PanTHERIA	Taurotragus derbianus	646.024	0.74	herbivore	511;869;1525;1848;2655;2693
	Mammal	Stephens et al. (2019)	Vulpes macrotis	2.095	1.6	Carnivore		Mammal	Silva & Downing (1995)	Saimiri sciureus	0.74947	72	Omnivore			Mammal	PanTHERIA	Taurotragus oryx	561	1.59	herbivore	453;543;730;854;869;917;1297;1525;1573;1594;1763;1848;2629;2655;2693;2986
	Mammal	Stephens et al. (2019)	Vulpes macrotis	2.095	1.64	Carnivore		Mammal	Silva & Downing (1995)	Saimiri sciureus	0.74947	56	Omnivore			Mammal	PanTHERIA	Taurotragus oryx	562.593	1.64	herbivore	453;543;730;854;869;917;1297;1350;1525;1573;1594;1763;1822;1848;2629;2655;2693;2986
	Mammal	Stephens et al. (2019)	Vulpes macrotis	2.095	1.68	Carnivore		Mammal	Silva & Downing (1995)	Saimiri sciureus	0.74947	24	Omnivore			Mammal	PanTHERIA	Theropithecus gelada	16	51.4	herbivore	208;543;730;1297;1544;1547;1577;1763;1767;1825;1848;2344;2489;2493;2655;2660;2986;3033;3086
	Mammal	Stephens et al. (2019)	Vulpes macrotis	2.095	2.3	Carnivore		Mammal	Silva & Downing (1995)	Saimiri sciureus	0.74947	84	Omnivore			Mammal	PanTHERIA	Theropithecus gelada	15.9641	51.42	herbivore	208;543;730;1297;1544;1547;1577;1763;1767;1825;1848;2344;2489;2493;2655;2660;2986;3033;3086
	Mammal	TetraDensity	Acinonyx jubatus	50	0.02	Carnivore		Mammal	Silva & Downing (1995)	Saimiri sciureus	0.74947	100	Omnivore			Mammal	PanTHERIA	Thomomys bottae	0.1227	5250	herbivore	174;230;231;242;296;729;730;740;1098;1297;1342;1573;1577;1805;1822;1849;2026;2027;2151;2655
	Mammal	TetraDensity	Acinonyx jubatus	50	0.00148994	Carnivore		Mammal	Silva & Downing (1995)	Sapajus apella	2.75838	2	omnivore	Pantheria_MSW05		Mammal	PanTHERIA	Thomomys bottae	0.123	5250	herbivore	174;230;231;242;296;729;730;740;1098;1297;1342;1573;1577;1805;1822;1849;2026;2027;2151;2655
	Mammal	TetraDensity	Acinonyx jubatus	50	0.0192308	Carnivore		Mammal	Silva & Downing (1995)	Tapirus terrestris	150	0.328467	Omnivore			Mammal	PanTHERIA	Thomomys mazama	0.093	3600	herbivore	2151;2655;2939
	Mammal	TetraDensity	Acinonyx jubatus	50	0.00550206	Carnivore		Mammal	Silva & Downing (1995)	Tatera brantsii	0.08	608.365	Omnivore	https://pubmed.ncbi.nlm.nih.gov/28312865/		Mammal	PanTHERIA	Thomomys mazama	0.09307	3578.84	herbivore	2151;2655;2939
	Mammal	TetraDensity	Acinonyx jubatus	50	0.00475342	Carnivore		Mammal	Silva & Downing (1995)	Tatera brantsii	0.08	2400	Omnivore	https://pubmed.ncbi.nlm.nih.gov/28312865/		Mammal	PanTHERIA	Thomomys monticola	0.081	2810	herbivore	1297;1440;1441;2151;2655
	Mammal	TetraDensity	Acinonyx jubatus	50	0.04	Carnivore		Mammal	Silva & Downing (1995)	Tatera leucogaster	0.047	76.0456	Omnivore	https://www.tandfonline.com/doi/pdf/10.1080/02541858.1987.11448049#:~:text=Tatera%20leu%2D%20cogaster%20is%20a,when%20preferred%20foods%20are%20unavailable.		Mammal	PanTHERIA	Thomomys monticola	0.08099	2814	herbivore	1297;1440;1441;2151;2655
	Mammal	TetraDensity	Acinonyx jubatus	50	0.00849922	Carnivore		Mammal	Silva & Downing (1995)	Tatera leucogaster	0.047	200	Omnivore	https://www.tandfonline.com/doi/pdf/10.1080/02541858.1987.11448049#:~:text=Tatera%20leu%2D%20cogaster%20is%20a,when%20preferred%20foods%20are%20unavailable.		Mammal	PanTHERIA	Thomomys talpoides	0.105	2230	herbivore	75;242;245;247;543;730;740;1245;1246;1297;1822;1849;2028;2151;2655;2938;3015
	Mammal	TetraDensity	Acinonyx jubatus	50	0.0192308	Carnivore		Mammal	Silva & Downing (1995)	Tatera leucogaster	0.047	2500	Omnivore	https://www.tandfonline.com/doi/pdf/10.1080/02541858.1987.11448049#:~:text=Tatera%20leu%2D%20cogaster%20is%20a,when%20preferred%20foods%20are%20unavailable.		Mammal	PanTHERIA	Thomomys talpoides	0.10464	2196.71	herbivore	75;242;245;247;543;730;740;1245;1246;1297;1822;1849;2028;2151;2655;2938;3015
	Mammal	TetraDensity	Acinonyx jubatus	50	0.00276413	Carnivore		Mammal	Silva & Downing (1995)	Tatera leucogaster	0.047	600	Omnivore	https://www.tandfonline.com/doi/pdf/10.1080/02541858.1987.11448049#:~:text=Tatera%20leu%2D%20cogaster%20is%20a,when%20preferred%20foods%20are%20unavailable.		Mammal	PanTHERIA	Thylogale stigmatica	4.54	314	herbivore	955;977;1502;1573;1760;1848;1991;2152;2655;2930;2931;2986
	Mammal	TetraDensity	Acinonyx jubatus	50	0.0105324	Carnivore		Mammal	Silva & Downing (1995)	Tatera leucogaster	0.047	0	Omnivore	https://www.tandfonline.com/doi/pdf/10.1080/02541858.1987.11448049#:~:text=Tatera%20leu%2D%20cogaster%20is%20a,when%20preferred%20foods%20are%20unavailable.		Mammal	PanTHERIA	Thylogale stigmatica	4.51147	313.68	herbivore	955;977;1502;1573;1760;1848;1991;2152;2655;2930;2931;2986
	Mammal	TetraDensity	Acinonyx jubatus	50	0.05	Carnivore		Mammal	Silva & Downing (1995)	Tayassu pecari	28	0.80292	Omnivore			Mammal	PanTHERIA	Trachypithecus johnii	10.5951	71	herbivore	208;730;741;1167;1544;1547;1848;2344;2626;2655;2660;2748;2986
	Mammal	TetraDensity	Acinonyx jubatus	50	0.01	Carnivore		Mammal	Silva & Downing (1995)	Tolypeutes matacus	0.9	2.18978	Omnivore			Mammal	PanTHERIA	Trachypithecus obscurus	7.24788	57	herbivore	208;543;730;741;1297;1347;1544;1547;1848;2151;2344;2655;2660;2748;2986
	Mammal	TetraDensity	Acinonyx jubatus	50	0.025641	Carnivore		Mammal	Silva & Downing (1995)	Warthog	70	0.19	Omnivore			Mammal	PanTHERIA	Trachypithecus vetulus	7.20508	144.65	herbivore	208;543;730;741;1297;1347;1544;1547;1763;1767;1848;2344;2493;2655;2660;2986
	Mammal	TetraDensity	Acinonyx jubatus	50	0.002	Carnivore		Mammal	Silva & Downing (1995)	Warthog	70	0.73	Omnivore			Mammal	PanTHERIA	Tragelaphus angasii	87	123	herbivore	87;543;730;869;917;1297;1763;1848;2629;2655;2693;2986
	Mammal	TetraDensity	Acinonyx jubatus	50	0.122951	Carnivore		Mammal	Silva & Downing (1995)	Warthog	70	4.31	Omnivore			Mammal	PanTHERIA	Tragelaphus angasii	87.6168	126.94	herbivore	87;543;730;869;917;1297;1763;1848;2629;2655;2693;2986
	Mammal	TetraDensity	Acinonyx jubatus	50	0.0132432	Carnivore		Mammal	Silva & Downing (1995)	Warthog	70	3.83	Omnivore			Mammal	PanTHERIA	Tragelaphus buxtoni	215	78.2	herbivore	511;869;899;1525;1848;2655;2693
	Mammal	TetraDensity	Acinonyx jubatus	50	0.00178253	Carnivore		Mammal	Silva & Downing (1995)	Warthog	70	0.31	Omnivore			Mammal	PanTHERIA	Tragelaphus buxtoni	215.001	80.5	herbivore	511;869;899;1525;1848;2655;2693
	Mammal	TetraDensity	Acinonyx jubatus	50	0.012	Carnivore		Mammal	Silva & Downing (1995)	Warthog	70	4.87	Omnivore			Mammal	PanTHERIA	Tragelaphus eurycerus	268	0.38	herbivore	543;869;917;1297;1525;1848;2366;2655;2693;2875;2882;2986
	Mammal	TetraDensity	Acinonyx jubatus	50	0.1	Carnivore		Mammal	Silva & Downing (1995)	Warthog	70	3.86	Omnivore			Mammal	PanTHERIA	Tragelaphus eurycerus	270.998	0.4	herbivore	543;869;917;1297;1525;1848;2366;2655;2693;2875;2882;2986
	Mammal	TetraDensity	Acinonyx jubatus	50	0.0138501	Carnivore		Mammal	Silva & Downing (1995)	Warthog	70	0.02	Omnivore	Kleiman, D.G., Geist, V., McDade, M.C. (2004). Grzimek's Animal Life Encyclopedia. The Gale Group Inc.		Mammal	PanTHERIA	Tragelaphus imberbis	93.3	0.34	herbivore	543;730;869;917;1297;1525;1848;2655;2693;2886;2986
	Mammal	TetraDensity	Acinonyx jubatus	50	0.025641	Carnivore		Mammal	Stephens et al. (2019)	Allocebus trichotis	0.07809	18	omnivore	ADW		Mammal	PanTHERIA	Tragelaphus imberbis	94.3204	0.35	herbivore	543;730;869;917;1297;1525;1848;2655;2693;2886;2986
	Mammal	TetraDensity	Acinonyx jubatus	50	0.0435897	Carnivore		Mammal	Stephens et al. (2019)	Alouatta macconnelli	6.39831	72.6	omnivore	Pantheria_MSW05		Mammal	PanTHERIA	Tragelaphus scriptus	43.3	1.51	herbivore	57;200;730;854;869;1297;1525;1573;1848;2629;2655;2693;2986;3057
	Mammal	TetraDensity	Acinonyx jubatus	50	0.0191617	Carnivore		Mammal	Stephens et al. (2019)	Alouatta macconnelli	6.39831	128.948	omnivore	Pantheria_MSW05		Mammal	PanTHERIA	Tragelaphus scriptus	43.2504	1.52	herbivore	57;200;730;854;869;1297;1525;1573;1848;2629;2655;2693;2986;3057
	Mammal	TetraDensity	Acinonyx jubatus	50	0.0253333	Carnivore		Mammal	Stephens et al. (2019)	Aotus azarae	0.873	13.6	omnivore	ADW		Mammal	PanTHERIA	Tragelaphus spekii	75	1.61	herbivore	543;730;869;904;1297;1525;1844;1848;2629;2655;2693;2986
	Mammal	TetraDensity	Acinonyx jubatus	50	0.02256	Carnivore		Mammal	Stephens et al. (2019)	Aotus lemurinus	0.873	63	omnivore	ADW		Mammal	PanTHERIA	Tragelaphus spekii	75.5542	1.66	herbivore	543;730;869;904;1297;1525;1844;1848;2629;2655;2693;2986
	Mammal	TetraDensity	Acinonyx jubatus	50	0.1	Carnivore		Mammal	Stephens et al. (2019)	Atilax paludinosus	3.075	2.5	omnivore	Pantheria_MSW05		Mammal	PanTHERIA	Tragelaphus strepsiceros	205	1.04	herbivore	453;543;730;854;869;1297;1525;1573;1577;1848;2629;2655;2693;2986
	Mammal	TetraDensity	Acinonyx jubatus	50	0.0084	Carnivore		Mammal	Stephens et al. (2019)	Canis adustus	10.3925	0.009	omnivore	ADW		Mammal	PanTHERIA	Tragelaphus strepsiceros	206.056	1.06	herbivore	453;543;730;854;869;1297;1525;1573;1577;1848;2629;2655;2693;2986
	Mammal	TetraDensity	Acinonyx jubatus	50	0.00607467	Carnivore		Mammal	Stephens et al. (2019)	Canis adustus	10.3925	0.01	omnivore	ADW		Mammal	PanTHERIA	Trichosurus caninus	3.11506	100	herbivore	543;730;955;1297;1760;1789;1848;2644;2655;2880
	Mammal	TetraDensity	Acinonyx jubatus	50	0.0107858	Carnivore		Mammal	Stephens et al. (2019)	Canis adustus	10.3925	0.016	omnivore	ADW		Mammal	PanTHERIA	Trichosurus caninus	3.14	100	herbivore	543;730;955;1297;1760;1789;1848;2644;2655;2880
	Mammal	TetraDensity	Acinonyx jubatus	50	0.0192308	Carnivore		Mammal	Stephens et al. (2019)	Canis adustus	10.3925	0.018	omnivore	ADW		Mammal	PanTHERIA	Trichosurus vulpecula	2.7	126	herbivore	543;730;955;1297;1412;1573;1760;1822;1848;2483;2484;2620;2644;2655;2880;3109
	Mammal	TetraDensity	Acinonyx jubatus	50	0.00625652	Carnivore		Mammal	Stephens et al. (2019)	Canis adustus	10.3925	0.027	omnivore	ADW		Mammal	PanTHERIA	Trichosurus vulpecula	2.68539	124	herbivore	543;730;955;1297;1412;1573;1760;1822;1848;2483;2484;2620;2644;2655;2880;3109
	Mammal	TetraDensity	Acinonyx jubatus	50	0.0192308	Carnivore		Mammal	Stephens et al. (2019)	Canis adustus	10.3925	0.033	omnivore	ADW		Mammal	PanTHERIA	Ursus americanus	111	0.73	herbivore	367;542;543;730;1113;1297;1573;2338;2620;2655
	Mammal	TetraDensity	Acinonyx jubatus	50	0.0107858	Carnivore		Mammal	Stephens et al. (2019)	Canis adustus	10.3925	0.066	omnivore	ADW		Mammal	PanTHERIA	Ursus americanus	110.5	0.72	herbivore	367;542;543;730;1113;1297;1573;2338;2620;2655
	Mammal	TetraDensity	Acinonyx jubatus	50	0.0105324	Carnivore		Mammal	Stephens et al. (2019)	Canis adustus	10.3925	0.07	omnivore	ADW		Mammal	PanTHERIA	Varecia variegata	3.87	27.8	herbivore	208;511;543;899;1046;1048;1261;1297;1544;1545;1546;1547;1848;2151;2344;2428;2489;2493;2655;2660;2986;3089
	Mammal	TetraDensity	Acinonyx jubatus	50	0.0115857	Carnivore		Mammal	Stephens et al. (2019)	Canis adustus	10.3925	0.65	omnivore	ADW		Mammal	PanTHERIA	Varecia variegata	3.84999	27.83	herbivore	208;511;543;899;1046;1048;1261;1297;1544;1545;1546;1547;1848;2151;2344;2428;2489;2493;2655;2660;2986;3089
	Mammal	TetraDensity	Acinonyx jubatus	50	0.00900521	Carnivore		Mammal	Stephens et al. (2019)	Canis adustus	10.3925	1	omnivore	ADW		Mammal	PanTHERIA	Vicugna vicugna	47.5	3.14	herbivore	543;613;730;890;899;1297;1848;2655
	Mammal	TetraDensity	Acinonyx jubatus	50	0.00693481	Carnivore		Mammal	Stephens et al. (2019)	Canis aureus	9.6587	0.035	omnivore	ADW		Mammal	PanTHERIA	Vicugna vicugna	47.4996	3.1	herbivore	543;613;730;890;899;1297;1848;2655
	Mammal	TetraDensity	Acinonyx jubatus	50	0.000108531	Carnivore		Mammal	Stephens et al. (2019)	Canis aureus	9.6587	0.037	omnivore	ADW		Mammal	PanTHERIA	Vombatus ursinus	26	25.9	herbivore	543;730;955;1015;1297;1573;1760;1848;2484;2655
	Mammal	TetraDensity	Acinonyx jubatus	50	0.000360881	Carnivore		Mammal	Stephens et al. (2019)	Canis aureus	9.6587	0.055	omnivore	ADW		Mammal	PanTHERIA	Vombatus ursinus	26	25.92	herbivore	543;730;955;1015;1297;1573;1760;1848;2484;2655
	Mammal	TetraDensity	Canis latrans	15.89	0.015	Carnivore		Mammal	Stephens et al. (2019)	Canis aureus	9.6587	0.086	omnivore	ADW		Mammal	PanTHERIA	Wallabia bicolor	15	32	herbivore	543;955;1297;1573;1760;1848;2484;2655;2986
	Mammal	TetraDensity	Canis latrans	15.89	0.0228	Carnivore		Mammal	Stephens et al. (2019)	Canis aureus	9.6587	0.103	omnivore	ADW		Mammal	PanTHERIA	Wyulda squamicaudata	1.79921	345	herbivore	543;955;1297;1760;1848;2644;2655
	Mammal	TetraDensity	Canis latrans	15.89	0.0857	Carnivore		Mammal	Stephens et al. (2019)	Canis aureus	9.6587	0.271	omnivore	ADW		Mammal	Robinson & Redford (1986)	Akodon spp.	0.04	200
	Mammal	TetraDensity	Canis latrans	15.89	0.014	Carnivore		Mammal	Stephens et al. (2019)	Canis aureus	9.6587	0.513	omnivore	ADW		Mammal	Robinson & Redford (1986)	Calomys spp.	0.015	400
	Mammal	TetraDensity	Canis latrans	15.89	0.0457	Carnivore		Mammal	Stephens et al. (2019)	Canis aureus	9.6587	0.528	omnivore	ADW		Mammal	Robinson & Redford (1986)	Coendou bicolor	5	6.3
	Mammal	TetraDensity	Canis latrans	15.89	0.0343	Carnivore		Mammal	Stephens et al. (2019)	Canis aureus	9.6587	0.568	omnivore	ADW		Mammal	Robinson & Redford (1986)	Coendou prehensilis	3.36	43.5
	Mammal	TetraDensity	Canis latrans	15.89	0.048	Carnivore		Mammal	Stephens et al. (2019)	Canis aureus	9.6587	0.932	omnivore	ADW		Mammal	Robinson & Redford (1986)	Conepatus semistriatus	1.7	13.8
	Mammal	TetraDensity	Canis latrans	15.89	0.0571	Carnivore		Mammal	Stephens et al. (2019)	Canis aureus	9.6587	1.158	omnivore	ADW		Mammal	Robinson & Redford (1986)	Dasyprocta punctata	3.6	19.7
	Mammal	TetraDensity	Canis latrans	15.89	0.014	Carnivore		Mammal	Stephens et al. (2019)	Canis aureus	9.6587	1.38	omnivore	ADW		Mammal	Robinson & Redford (1986)	Echimys spp.	0.6	73.5
	Mammal	TetraDensity	Canis latrans	15.89	0.0343	Carnivore		Mammal	Stephens et al. (2019)	Canis latrans	11.9891	0.0229	omnivore	ADW		Mammal	Robinson & Redford (1986)	Eira barbara	3.98	1
	Mammal	TetraDensity	Canis latrans	15.89	0.025	Carnivore		Mammal	Stephens et al. (2019)	Canis latrans	11.9891	0.0257	omnivore	ADW		Mammal	Robinson & Redford (1986)	Felis concolor	37	0.1
	Mammal	TetraDensity	Canis lupus	37.422	0.018	Carnivore		Mammal	Stephens et al. (2019)	Canis latrans	11.9891	0.0343	omnivore	ADW		Mammal	Robinson & Redford (1986)	Felis pardalis	10.46	0.8
	Mammal	TetraDensity	Canis lupus	37.422	0.01	Carnivore		Mammal	Stephens et al. (2019)	Canis latrans	11.9891	0.0486	omnivore	ADW		Mammal	Robinson & Redford (1986)	Felis yagouaroundi	5	0.5
	Mammal	TetraDensity	Canis lupus	37.422	0.025	Carnivore		Mammal	Stephens et al. (2019)	Canis latrans	11.9891	0.05	omnivore	ADW		Mammal	Robinson & Redford (1986)	Galictis vittata	2.91	2.4
	Mammal	TetraDensity	Canis lupus	37.422	0.038	Carnivore		Mammal	Stephens et al. (2019)	Canis latrans	11.9891	0.0571	omnivore	ADW		Mammal	Robinson & Redford (1986)	Heteromys spp.	0.085	438.7
	Mammal	TetraDensity	Canis lupus	37.422	0.008	Carnivore		Mammal	Stephens et al. (2019)	Canis latrans	11.9891	0.067	omnivore	ADW		Mammal	Robinson & Redford (1986)	Hydrochaeris hydrochaeris	31.5	17.8
	Mammal	TetraDensity	Canis lupus	37.422	0.036	Carnivore		Mammal	Stephens et al. (2019)	Canis latrans	11.9891	0.0778	omnivore	ADW		Mammal	Robinson & Redford (1986)	Liomys spp.	0.045	720
	Mammal	TetraDensity	Canis lupus	37.422	0.0036	Carnivore		Mammal	Stephens et al. (2019)	Canis latrans	11.9891	0.0857	omnivore	ADW		Mammal	Robinson & Redford (1986)	Mazama gouazoubira	17.35	10.4
	Mammal	TetraDensity	Canis lupus	37.422	0.003	Carnivore		Mammal	Stephens et al. (2019)	Canis latrans	11.9891	0.1065	omnivore	ADW		Mammal	Robinson & Redford (1986)	Myoprocta achouchy	0.552	8.6
	Mammal	TetraDensity	Canis lupus	37.422	0.0082	Carnivore		Mammal	Stephens et al. (2019)	Canis latrans	11.9891	0.13	omnivore	ADW		Mammal	Robinson & Redford (1986)	Neacomys sp..	0.02	400
	Mammal	TetraDensity	Canis lupus	37.422	0.0221	Carnivore		Mammal	Stephens et al. (2019)	Canis latrans	11.9891	0.1445	omnivore	ADW		Mammal	Robinson & Redford (1986)	Nusua nusua	3.88	15.1
	Mammal	TetraDensity	Canis lupus	37.422	0.008	Carnivore		Mammal	Stephens et al. (2019)	Canis latrans	11.9891	0.15	omnivore	ADW		Mammal	Robinson & Redford (1986)	Odocoileus virginianus	40	2.8
	Mammal	TetraDensity	Canis lupus	37.422	0.0156	Carnivore		Mammal	Stephens et al. (2019)	Canis latrans	11.9891	0.2044	omnivore	ADW		Mammal	Robinson & Redford (1986)	Oryzomys spp.	0.048	276.9
	Mammal	TetraDensity	Canis lupus	37.422	0.028	Carnivore		Mammal	Stephens et al. (2019)	Canis latrans	11.9891	0.2056	omnivore	ADW		Mammal	Robinson & Redford (1986)	Panthera onca	68.75	0.1
	Mammal	TetraDensity	Canis lupus	37.422	0.006	Carnivore		Mammal	Stephens et al. (2019)	Canis latrans	11.9891	0.2848	omnivore	ADW		Mammal	Robinson & Redford (1986)	Potos flavus	2.49	24.4
	Mammal	TetraDensity	Canis lupus	37.422	0.003	Carnivore		Mammal	Stephens et al. (2019)	Canis latrans	11.9891	0.29	omnivore	ADW		Mammal	Robinson & Redford (1986)	Procyon cancrivorus	10.1	3.8
	Mammal	TetraDensity	Canis lupus	37.422	0.008	Carnivore		Mammal	Stephens et al. (2019)	Canis latrans	11.9891	0.3006	omnivore	ADW		Mammal	Robinson & Redford (1986)	Procyon lotor	8.85	10
	Mammal	TetraDensity	Canis lupus	37.422	0.0363	Carnivore		Mammal	Stephens et al. (2019)	Canis latrans	11.9891	0.3444	omnivore	ADW		Mammal	Robinson & Redford (1986)	Proechimys spp.	0.477	334.5
	Mammal	TetraDensity	Canis lupus	37.422	0.002	Carnivore		Mammal	Stephens et al. (2019)	Canis latrans	11.9891	0.35	omnivore	ADW		Mammal	Robinson & Redford (1986)	Rhipodomys spp.	0.09	172
	Mammal	TetraDensity	Canis lupus	37.422	0.255424	Carnivore		Mammal	Stephens et al. (2019)	Canis latrans	11.9891	0.3722	omnivore	ADW		Mammal	Robinson & Redford (1986)	Sciurus spp.	0.338	98.9
	Mammal	TetraDensity	Canis lupus	37.422	0.0045	Carnivore		Mammal	Stephens et al. (2019)	Canis latrans	11.9891	0.4222	omnivore	ADW		Mammal	Robinson & Redford (1986)	Sphiggurus insidiosus	1	29.7
	Mammal	TetraDensity	Canis lupus	37.422	0.013	Carnivore		Mammal	Stephens et al. (2019)	Canis latrans	11.9891	0.4444	omnivore	ADW		Mammal	Robinson & Redford (1986)	Sylvilagus brasiliensis	1.017	4
	Mammal	TetraDensity	Canis lupus	37.422	0.043	Carnivore		Mammal	Stephens et al. (2019)	Canis latrans	11.9891	0.7	omnivore	ADW		Mammal	Robinson & Redford (1986)	Sylvilagus floridanus	1.025	35
	Mammal	TetraDensity	Canis lupus	37.422	0.003	Carnivore		Mammal	Stephens et al. (2019)	Canis latrans	11.9891	0.9	omnivore	ADW		Mammal	Robinson & Redford (1986)	Tayassu pecari	28.55	4.9
	Mammal	TetraDensity	Canis lupus	37.422	0.01	Carnivore		Mammal	Stephens et al. (2019)	Canis latrans	11.9891	1.9	omnivore	ADW		Mammal	Robinson & Redford (1986)	Tayassu tajacu	17.52	11.9
	Mammal	TetraDensity	Canis lupus	37.422	0.006	Carnivore		Mammal	Stephens et al. (2019)	Canis mesomelas	8.2473	0.019	omnivore	ADW		Mammal	Robinson & Redford (1986)	Zygodontomys spp.	0.05	58	Herbivore
	Mammal	TetraDensity	Canis lupus	37.422	0.009	Carnivore		Mammal	Stephens et al. (2019)	Canis mesomelas	8.2473	0.03	omnivore	ADW		Mammal	Silva & Downing (1995)	Aepyceros melampus	52.5917	0.02	Herbivore	ADW	Silva & Downing 1907
	Mammal	TetraDensity	Canis lupus	37.422	0.0386	Carnivore		Mammal	Stephens et al. (2019)	Canis mesomelas	8.2473	0.035	omnivore	ADW		Mammal	Silva & Downing (1995)	Alcelaphus buselaphus	160.938	0.1	Herbivore	ADW	Silva & Downing 1908
	Mammal	TetraDensity	Canis lupus	37.422	0.0438	Carnivore		Mammal	Stephens et al. (2019)	Canis mesomelas	8.2473	0.037	omnivore	ADW		Mammal	Silva & Downing (1995)	Apodemus flavicollis	0.0316	280	Herbivore	IUCN	Silva & Downing 1968
	Mammal	TetraDensity	Canis lupus	37.422	0.04	Carnivore		Mammal	Stephens et al. (2019)	Canis mesomelas	8.2473	0.051	omnivore	ADW		Mammal	Silva & Downing (1995)	Ateles paniscus	8.69725	1	Herbivore	ADW	Silva & Downing 1936
	Mammal	TetraDensity	Canis lupus	37.422	0.006	Carnivore		Mammal	Stephens et al. (2019)	Canis mesomelas	8.2473	0.052	omnivore	ADW		Mammal	Silva & Downing (1995)	Bison bison	551	0.22	Herbivore	ADW	Silva & Downing 1909
	Mammal	TetraDensity	Canis lupus	37.422	0.007	Carnivore		Mammal	Stephens et al. (2019)	Canis mesomelas	8.2473	0.06	omnivore	ADW		Mammal	Silva & Downing (1995)	Brachyteles arachnoides	10.5373	4	Herbivore	ADW	Silva & Downing 1937
	Mammal	TetraDensity	Canis lupus	37.422	0.017	Carnivore		Mammal	Stephens et al. (2019)	Canis mesomelas	8.2473	0.073	omnivore	ADW		Mammal	Silva & Downing (1995)	Bunolagus monticularis	2	6.4	Herbivore	ADW	Silva & Downing 1928
	Mammal	TetraDensity	Canis lupus	37.422	0.0059	Carnivore		Mammal	Stephens et al. (2019)	Canis mesomelas	8.2473	0.074	omnivore	ADW		Mammal	Silva & Downing (1995)	Callicebus moloch	0.95813	10	Herbivore	ADW	Silva & Downing 1938
	Mammal	TetraDensity	Canis lupus	37.422	0.285996	Carnivore		Mammal	Stephens et al. (2019)	Canis mesomelas	8.2473	0.089	omnivore	ADW		Mammal	Silva & Downing (1995)	Callicebus torquatus	1.20957	2	Herbivore	ADW	Silva & Downing 1939
	Mammal	TetraDensity	Canis lupus	37.422	0.0127	Carnivore		Mammal	Stephens et al. (2019)	Canis mesomelas	8.2473	0.107	omnivore	ADW		Mammal	Silva & Downing (1995)	Cercocebus galeritus	7.07766	15	Herbivore	ADW	Silva & Downing 1940
	Mammal	TetraDensity	Canis lupus	37.422	0.0415	Carnivore		Mammal	Stephens et al. (2019)	Canis mesomelas	8.2473	0.352	omnivore	ADW		Mammal	Silva & Downing (1995)	Chaetodipus fallax	0.02	49.38	Herbivore	ADW	Silva & Downing 1969
	Mammal	TetraDensity	Canis lupus	37.422	0.026	Carnivore		Mammal	Stephens et al. (2019)	Canis mesomelas	8.2473	0.355	omnivore	ADW		Mammal	Silva & Downing (1995)	Cheirogaleus medius	0.19676	250	Herbivore	ADW	Silva & Downing 1941
	Mammal	TetraDensity	Canis lupus	37.422	0.04	Carnivore		Mammal	Stephens et al. (2019)	Canis mesomelas	8.2473	0.3704	omnivore	ADW		Mammal	Silva & Downing (1995)	Chiropotes satanas	2.96727	15	Herbivore	ADW	Silva & Downing 1942
	Mammal	TetraDensity	Canis lupus	37.422	0.0148	Carnivore		Mammal	Stephens et al. (2019)	Cebuella pygmaea	0.12394	389.6	omnivore	Pantheria_MSW05		Mammal	Silva & Downing (1995)	Colobus guereza	9.92588	0.1	Herbivore	ADW	Silva & Downing 1943
	Mammal	TetraDensity	Canis lupus	37.422	0.007	Carnivore		Mammal	Stephens et al. (2019)	Cebus apella	3.445	12.4	omnivore	ADW		Mammal	Silva & Downing (1995)	Colobus satanas	9.05532	26	Herbivore	ADW	Silva & Downing 1944
	Mammal	TetraDensity	Canis lupus	37.422	0.0118	Carnivore		Mammal	Stephens et al. (2019)	Cebus olivaceus	2.78764	13.126	omnivore	ADW		Mammal	Silva & Downing (1995)	Colobus satanas	9.05532	38	Herbivore	ADW	Silva & Downing 1945
	Mammal	TetraDensity	Canis lupus	37.422	0.301775	Carnivore		Mammal	Stephens et al. (2019)	Cebus olivaceus	2.78764	15.2	omnivore	ADW		Mammal	Silva & Downing (1995)	Diceros bicornis	995.941	0.01	Herbivore	ADW	Silva & Downing 1933
	Mammal	TetraDensity	Canis lupus	37.422	0.015	Carnivore		Mammal	Stephens et al. (2019)	Cephalophus dorsalis	20.35	3.8	omnivore	Pantheria_MSW05		Mammal	Silva & Downing (1995)	Diceros bicornis	995.941	0.18	Herbivore	ADW	Silva & Downing 1934
	Mammal	TetraDensity	Canis lupus	37.422	0.026	Carnivore		Mammal	Stephens et al. (2019)	Cephalophus leucogaster	12.7	4.1	omnivore	Pantheria_MSW05		Mammal	Silva & Downing (1995)	Dipodomys agilis	0.06	296.3	Herbivore	IUCN	Silva & Downing 1970
	Mammal	TetraDensity	Canis lupus	37.422	0.201183	Carnivore		Mammal	Stephens et al. (2019)	Cercocebus torquatus	7.29307	13.6	omnivore	ADW		Mammal	Silva & Downing (1995)	Dipodomys beernuznni	0.07	500	Herbivore	IUCN	Silva & Downing 1971
	Mammal	TetraDensity	Canis lupus	37.422	0.012	Carnivore		Mammal	Stephens et al. (2019)	Cercopithecus albogularis	4.04944	196	omnivore	Pantheria_MSW05		Mammal	Silva & Downing (1995)	Dipodomys elator	0.10582	860	Herbivore	ADW	Silva & Downing 1972
	Mammal	TetraDensity	Canis lupus	37.422	0.042	Carnivore		Mammal	Stephens et al. (2019)	Cercopithecus diana	4.35891	40.8	omnivore	ADW		Mammal	Silva & Downing (1995)	Dipodomys merriami	0.03791	18.33	Herbivore	Pantheria_MSW05	Silva & Downing 1973
	Mammal	TetraDensity	Canis lupus	37.422	0.0142	Carnivore		Mammal	Stephens et al. (2019)	Cercopithecus diana	4.35891	52.5	omnivore	ADW		Mammal	Silva & Downing (1995)	Dipodomys merriami	0.03791	75	Herbivore	Pantheria_MSW05	Silva & Downing 1974
	Mammal	TetraDensity	Canis lupus	37.422	0.028	Carnivore		Mammal	Stephens et al. (2019)	Cercopithecus diana	4.35891	70.5	omnivore	ADW		Mammal	Silva & Downing (1995)	Dipodomys merriami	0.03791	1147	Herbivore	Pantheria_MSW05	Silva & Downing 1975
	Mammal	TetraDensity	Canis lupus	37.422	0.008	Carnivore		Mammal	Stephens et al. (2019)	Cercopithecus erythrotis	4.074	24.7	omnivore	Pantheria_MSW05		Mammal	Silva & Downing (1995)	Dipodomys ordii	0.0504	8.33	Herbivore	ADW	Silva & Downing 1976
	Mammal	TetraDensity	Canis lupus	37.422	0.039	Carnivore		Mammal	Stephens et al. (2019)	Cercopithecus mona	2.733	13	omnivore	ADW		Mammal	Silva & Downing (1995)	Elephas maximus	1810	0.31	Herbivore	ADW	Silva & Downing 1966
	Mammal	TetraDensity	Canis lupus	37.422	0.037	Carnivore		Mammal	Stephens et al. (2019)	Cercopithecus neglectus	5.32452	34.3	omnivore	ADW		Mammal	Silva & Downing (1995)	Equus quagga	400	0.04	Herbivore	IUCN	Silva & Downing 1935
	Mammal	TetraDensity	Canis lupus	37.422	0.0103	Carnivore		Mammal	Stephens et al. (2019)	Cercopithecus neglectus	5.32452	35	omnivore	ADW		Mammal	Silva & Downing (1995)	Equus zebra	270	15.2	Herbivore	ADW	Silva & Downing 1910
	Mammal	TetraDensity	Canis lupus	37.422	0.0776	Carnivore		Mammal	Stephens et al. (2019)	Cercopithecus neglectus	5.32452	45	omnivore	ADW		Mammal	Silva & Downing (1995)	Giraffa camelopardalis	964.655	0.01	Herbivore	ADW	Silva & Downing 1911
	Mammal	TetraDensity	Canis lupus	37.422	0.014	Carnivore		Mammal	Stephens et al. (2019)	Cercopithecus neglectus	5.32452	220	omnivore	ADW		Mammal	Silva & Downing (1995)	Gorilla gorilla	112.589	0.2	Herbivore	ADW	Silva & Downing 1946
	Mammal	TetraDensity	Canis lupus	37.422	0.023	Carnivore		Mammal	Stephens et al. (2019)	Cercopithecus neglectus	5.32452	320	omnivore	ADW		Mammal	Silva & Downing (1995)	Gorilla gorilla	112.589	0.49	Herbivore	ADW	Silva & Downing 1947
	Mammal	TetraDensity	Canis lupus	37.422	0.011	Carnivore		Mammal	Stephens et al. (2019)	Cercopithecus pogonias	3.57827	14.4	omnivore	Pantheria_MSW05		Mammal	Silva & Downing (1995)	Hapalemur griseus	0.916	47	Herbivore	ADW	Silva & Downing 1948
	Mammal	TetraDensity	Canis lupus	37.422	0.0511	Carnivore		Mammal	Stephens et al. (2019)	Chlorocebus pygerythrus	4.1	62.2525	omnivore	IUCN		Mammal	Silva & Downing (1995)	Hippocamelus bisulcus	55	0.22	Herbivore	Pantheria_MSW05	Silva & Downing 1912
	Mammal	TetraDensity	Canis lupus	37.422	0.0119	Carnivore		Mammal	Stephens et al. (2019)	Chlorocebus tantalus	3.69599	18	omnivore	http://pin.primate.wisc.edu/factsheets/entry/vervet		Mammal	Silva & Downing (1995)	Hippopotamus amphibius	1536.31	0.03	Herbivore	ADW	Silva & Downing 1913
	Mammal	TetraDensity	Canis lupus	37.422	0.0111	Carnivore		Mammal	Stephens et al. (2019)	Chlorocebus tantalus	3.69599	112.6	omnivore	http://pin.primate.wisc.edu/factsheets/entry/vervet		Mammal	Silva & Downing (1995)	Hylobates lar	5.57861	0.68	Herbivore	ADW	Silva & Downing 1949
	Mammal	TetraDensity	Canis lupus	37.422	0.0156	Carnivore		Mammal	Stephens et al. (2019)	Chlorocebus tantalus	3.69599	149	omnivore	http://pin.primate.wisc.edu/factsheets/entry/vervet		Mammal	Silva & Downing (1995)	Hylobates pileatus	5.54237	2	Herbivore	ADW	Silva & Downing 1950
	Mammal	TetraDensity	Canis lupus	37.422	0.0074	Carnivore		Mammal	Stephens et al. (2019)	Conepatus chinga	1.92	0.68	omnivore	ADW		Mammal	Silva & Downing (1995)	Indri indri	8.56548	3	Herbivore	ADW	Silva & Downing 1951
	Mammal	TetraDensity	Canis lupus	37.422	0.0099	Carnivore		Mammal	Stephens et al. (2019)	Conepatus chinga	1.92	1.1	omnivore	ADW		Mammal	Silva & Downing (1995)	Kobus ellipsiprymnus	204.393	0.02	Herbivore	Pantheria_MSW05	Silva & Downing 1914
	Mammal	TetraDensity	Canis lupus	37.422	0.0053	Carnivore		Mammal	Stephens et al. (2019)	Conepatus chinga	1.92	1.66	omnivore	ADW		Mammal	Silva & Downing (1995)	Kobus kob	80.0352	0.3	Herbivore	Pantheria_MSW05	Silva & Downing 1915
	Mammal	TetraDensity	Canis lupus	37.422	0.0016	Carnivore		Mammal	Stephens et al. (2019)	Conepatus chinga	1.92	3.8	omnivore	ADW		Mammal	Silva & Downing (1995)	Lemniscomys striatus	0.04365	644	Herbivore	IUCN	Silva & Downing 1977
	Mammal	TetraDensity	Canis lupus	37.422	0.007	Carnivore		Mammal	Stephens et al. (2019)	Crocidura suaveolens	0.006	167	omnivore	Pantheria_MSW05		Mammal	Silva & Downing (1995)	Lepus americanus	1.56842	4	Herbivore	ADW	Silva & Downing 1929
	Mammal	TetraDensity	Canis lupus	37.422	0.001	Carnivore		Mammal	Stephens et al. (2019)	Cuon alpinus	15.8	0.13	omnivore	ADW		Mammal	Silva & Downing (1995)	Lepus americanus	1.56842	4.1	Herbivore	ADW	Silva & Downing 1930
	Mammal	TetraDensity	Canis lupus	37.422	0.003	Carnivore		Mammal	Stephens et al. (2019)	Cuon alpinus	15.8	0.3	omnivore	ADW		Mammal	Silva & Downing (1995)	Lepus californicus	2.42248	20	Herbivore	ADW	Silva & Downing 1931
	Mammal	TetraDensity	Canis lupus	37.422	0.001	Carnivore		Mammal	Stephens et al. (2019)	Dendromus mystacalis	0.00817	687.5	omnivore	ADW		Mammal	Silva & Downing (1995)	Loxodonta africana	3824.54	0.01	Herbivore	ADW	Silva & Downing 1967
	Mammal	TetraDensity	Canis lupus	37.422	0.003	Carnivore		Mammal	Stephens et al. (2019)	Eira barbara	4.13499	1	omnivore	ADW		Mammal	Silva & Downing (1995)	Microtus ochrogaster	0.0425	357.14	Herbivore	ADW	Silva & Downing 1978
	Mammal	TetraDensity	Canis lupus	37.422	0.001	Carnivore		Mammal	Stephens et al. (2019)	Felis yagouaroundi	6.875	0.5	omnivore	Pantheria_MSW05		Mammal	Silva & Downing (1995)	Microtus pennsylvanicus	0.04253	500	Herbivore	ADW	Silva & Downing 1979
	Mammal	TetraDensity	Erinaceus europaeus	0.8	49.3	Carnivore		Mammal	Stephens et al. (2019)	Galerella sanguinea	0.5438	7.3	omnivore	Pantheria_MSW05		Mammal	Silva & Downing (1995)	Muntiacus crinifrons	23.6	0.29	Herbivore	ADW	Silva & Downing 1916
	Mammal	TetraDensity	Erinaceus europaeus	0.8	29.2	Carnivore		Mammal	Stephens et al. (2019)	Genetta servalina	2.5	1.2	omnivore	Pantheria_MSW05		Mammal	Silva & Downing (1995)	Mus triton	0.01262	45	Herbivore	IUCN	Silva & Downing 1980
	Mammal	TetraDensity	Erinaceus europaeus	0.8	76.7	Carnivore		Mammal	Stephens et al. (2019)	Hylobates albibarbis	5.3	10.38	omnivore	IUCN		Mammal	Silva & Downing (1995)	Mylomys dybowskii	0.11096	53	Herbivore	Based on taxonomy	Silva & Downing 1981
	Mammal	TetraDensity	Erinaceus europaeus	0.8	52	Carnivore		Mammal	Stephens et al. (2019)	Lagothrix poeppigii	6.26369	14.8429	omnivore	http://www.arkive.org/poeppigs-woolly-monkey/lagothrix-poeppigii/		Mammal	Silva & Downing (1995)	Myodes glareolus	0.02073	1293.83	Herbivore	ADW	Silva & Downing 1982
	Mammal	TetraDensity	Erinaceus europaeus	0.8	83	Carnivore		Mammal	Stephens et al. (2019)	Leontopithecus chrysomelas	0.5728	9.75	omnivore	ADW		Mammal	Silva & Downing (1995)	Nanger granti	55.4645	0.37	Herbivore	ADW	Silva & Downing 1917
	Mammal	TetraDensity	Leopardus pardalis	9.98964	0.07	Carnivore		Mammal	Stephens et al. (2019)	Leontopithecus rosalia	0.59252	12	omnivore	ADW		Mammal	Silva & Downing (1995)	Nasalis larvatus	12.2657	8.9	Herbivore	ADW	Silva & Downing 1952
	Mammal	TetraDensity	Leopardus pardalis	9.98964	0.29	Carnivore		Mammal	Stephens et al. (2019)	Lophocebus albigena	7.41871	6.1	omnivore	Pantheria_MSW05		Mammal	Silva & Downing (1995)	Neotoma albigula	0.17	5	Herbivore	ADW	Silva & Downing 1983
	Mammal	TetraDensity	Leopardus pardalis	9.98964	0.0771	Carnivore		Mammal	Stephens et al. (2019)	Lophocebus albigena	7.41871	13.289	omnivore	Pantheria_MSW05		Mammal	Silva & Downing (1995)	Neotoma fuscipes	0.21326	24.69	Herbivore	IUCN	Silva & Downing 1984
	Mammal	TetraDensity	Leopardus pardalis	9.98964	0.1999	Carnivore		Mammal	Stephens et al. (2019)	Lophocebus albigena	7.41871	17.2	omnivore	Pantheria_MSW05		Mammal	Silva & Downing (1995)	Neotoma lepida	0.14388	345.68	Herbivore	ADW	Silva & Downing 1985
	Mammal	TetraDensity	Leopardus pardalis	9.98964	0.1088	Carnivore		Mammal	Stephens et al. (2019)	Lycalopex fulvipes	3.116	0.92	omnivore	ADW		Mammal	Silva & Downing (1995)	Nilgiritragus hylocrius	75	0.25	Herbivore	IUCN	Silva & Downing 1918
	Mammal	TetraDensity	Leopardus pardalis	9.98964	0.1284	Carnivore		Mammal	Stephens et al. (2019)	Lycalopex fulvipes	3.116	1.14	omnivore	ADW		Mammal	Silva & Downing (1995)	Odocoileus virginianus	75.9013	1	Herbivore	ADW	Silva & Downing 1919
	Mammal	TetraDensity	Leopardus pardalis	9.98964	0.168	Carnivore		Mammal	Stephens et al. (2019)	Lycalopex griseus	3.552	0.43	omnivore	ADW		Mammal	Silva & Downing (1995)	Ourebia ourebi	17.1861	0.03	Herbivore	Pantheria_MSW05	Silva & Downing 1920
	Mammal	TetraDensity	Leopardus pardalis	9.98964	0.1336	Carnivore		Mammal	Stephens et al. (2019)	Lycalopex griseus	3.552	1.3	omnivore	ADW		Mammal	Silva & Downing (1995)	Pan paniscus	35.12	0.3	Herbivore	ADW	Silva & Downing 1953
	Mammal	TetraDensity	Leopardus pardalis	9.98964	0.09	Carnivore		Mammal	Stephens et al. (2019)	Lycalopex gymnocercus	4.5427	0.2	omnivore	ADW		Mammal	Silva & Downing (1995)	Peromyscus californicus	0.04268	24.69	Herbivore	ADW	Silva & Downing 1986
	Mammal	TetraDensity	Leopardus pardalis	9.98964	0.189	Carnivore		Mammal	Stephens et al. (2019)	Lycalopex gymnocercus	4.5427	0.7	omnivore	ADW		Mammal	Silva & Downing (1995)	Phacochoerus aethiopicus	75.6075	0.12	Herbivore	ADW	Silva & Downing 1921
	Mammal	TetraDensity	Leopardus pardalis	9.98964	0.047	Carnivore		Mammal	Stephens et al. (2019)	Lycalopex gymnocercus	4.5427	1.04	omnivore	ADW		Mammal	Silva & Downing (1995)	Pithecia monachus	2.10955	0.62	Herbivore	ADW	Silva & Downing 1955
	Mammal	TetraDensity	Leopardus pardalis	9.98964	0.168	Carnivore		Mammal	Stephens et al. (2019)	Lycalopex gymnocercus	4.5427	1.1	omnivore	ADW		Mammal	Silva & Downing (1995)	Pithecia monachus	2.10955	0.62	Herbivore	ADW	Silva & Downing 1954
	Mammal	TetraDensity	Leopardus pardalis	9.98964	0.152	Carnivore		Mammal	Stephens et al. (2019)	Lycalopex gymnocercus	4.5427	1.8	omnivore	ADW		Mammal	Silva & Downing (1995)	Pongo pygmaeus	53.4083	0.1	Herbivore	ADW	Silva & Downing 1956
	Mammal	TetraDensity	Leopardus pardalis	9.98964	0.059	Carnivore		Mammal	Stephens et al. (2019)	Lycalopex vetulus	4.2335	1.21	omnivore	ADW		Mammal	Silva & Downing (1995)	Presbytis johnii	8.15	1.49	Herbivore	Oates et al. 1980	Silva & Downing 1957
	Mammal	TetraDensity	Leopardus pardalis	9.98964	0.108	Carnivore		Mammal	Stephens et al. (2019)	Lycalopex vetulus	4.2335	4.28	omnivore	ADW		Mammal	Silva & Downing (1995)	Presbytis potenziani	6.44953	15	Herbivore	IUCN	Silva & Downing 1958
	Mammal	TetraDensity	Leopardus pardalis	9.98964	0.119	Carnivore		Mammal	Stephens et al. (2019)	Macaca fascicularis	4.56932	130	omnivore	ADW		Mammal	Silva & Downing (1995)	Propithecus diadema	5	3	Herbivore	ADW	Silva & Downing 1959
	Mammal	TetraDensity	Leopardus pardalis	9.98964	0.086	Carnivore		Mammal	Stephens et al. (2019)	Macaca mulatta	6.45519	63.6136	omnivore	ADW		Mammal	Silva & Downing (1995)	Propithecus verreauxi	3.58826	38	Herbivore	ADW	Silva & Downing 1960
	Mammal	TetraDensity	Leopardus pardalis	9.98964	0.071	Carnivore		Mammal	Stephens et al. (2019)	Macaca sylvanus	11.4715	6.73	omnivore	ADW		Mammal	Silva & Downing (1995)	Rangifer tarandus	100	0.6	Herbivore	ADW	Silva & Downing 1922
	Mammal	TetraDensity	Leopardus pardalis	9.98964	0.029	Carnivore		Mammal	Stephens et al. (2019)	Macaca sylvanus	11.4715	65	omnivore	ADW		Mammal	Silva & Downing (1995)	Rattus rattus	0.14268	493.83	Herbivore	ADW	Silva & Downing 1987
	Mammal	TetraDensity	Leopardus pardalis	9.98964	0.076	Carnivore		Mammal	Stephens et al. (2019)	Mandrillus sphinx	17.422	6.7	omnivore	ADW		Mammal	Silva & Downing (1995)	Redunca arundinum	58.0592	0.02	Herbivore	ADW	Silva & Downing 1923
	Mammal	TetraDensity	Leopardus pardalis	9.98964	0.047	Carnivore		Mammal	Stephens et al. (2019)	Mephitis mephitis	2.39999	1.8	omnivore	ADW		Mammal	Silva & Downing (1995)	Reithrodontomys megalotis	0.01072	5	Herbivore	ADW	Silva & Downing 1988
	Mammal	TetraDensity	Leopardus pardalis	9.98964	0.05	Carnivore		Mammal	Stephens et al. (2019)	Mephitis mephitis	2.39999	4.8	omnivore	ADW		Mammal	Silva & Downing (1995)	Saimiri sciureus	0.74947	5.5	Herbivore	ADW	Silva & Downing 1961
	Mammal	TetraDensity	Leopardus pardalis	9.98964	0.058	Carnivore		Mammal	Stephens et al. (2019)	Mico intermedius	0.345224	54.1	omnivore	IUCN		Mammal	Silva & Downing (1995)	Semnopithecus entellus	12.6793	7.5	Herbivore	ADW	Silva & Downing 1962
	Mammal	TetraDensity	Leopardus pardalis	9.98964	0.176	Carnivore		Mammal	Stephens et al. (2019)	Miopithecus talapoin	1.25	75.5	omnivore	ADW		Mammal	Silva & Downing (1995)	Sigmodon hispidus	0.11065	100	Herbivore	ADW	Silva & Downing 1989
	Mammal	TetraDensity	Leopardus pardalis	9.98964	0.102	Carnivore		Mammal	Stephens et al. (2019)	Nandinia binotata	2.95	3.6	omnivore	ADW		Mammal	Silva & Downing (1995)	Simias concolor	7.3939	5	Herbivore	ADW	Silva & Downing 1963
	Mammal	TetraDensity	Leopardus pardalis	9.98964	0.098	Carnivore		Mammal	Stephens et al. (2019)	Otolemur garnettii	0.81117	34.5	omnivore	ADW		Mammal	Silva & Downing (1995)	Spermophilus spilosoma	0.10664	9	Herbivore	ADW	Silva & Downing 1990
	Mammal	TetraDensity	Leopardus pardalis	9.98964	0.284	Carnivore		Mammal	Stephens et al. (2019)	Pan troglodytes	45	0.41	omnivore	ADW		Mammal	Silva & Downing (1995)	Sylvilagus audubonii	0.88088	11	Herbivore	ADW	Silva & Downing 1932
	Mammal	TetraDensity	Leopardus pardalis	9.98964	0.2076	Carnivore		Mammal	Stephens et al. (2019)	Pan troglodytes	45	0.622	omnivore	ADW		Mammal	Silva & Downing (1995)	Symphalangus syndactylus	10.839	0.5	Herbivore	ADW	Silva & Downing 1964
	Mammal	TetraDensity	Leopardus pardalis	9.98964	0.0359	Carnivore		Mammal	Stephens et al. (2019)	Pan troglodytes	45	1.5489	omnivore	ADW		Mammal	Silva & Downing (1995)	Synaptomys cooperi	0.02801	178.57	Herbivore	ADW	Silva & Downing 1991
	Mammal	TetraDensity	Leopardus pardalis	9.98964	0.0266	Carnivore		Mammal	Stephens et al. (2019)	Pan troglodytes	45	1.8	omnivore	ADW		Mammal	Silva & Downing (1995)	Syncerus caffer	592.666	0.01	Herbivore	ADW	Silva & Downing 1924
	Mammal	TetraDensity	Leopardus pardalis	9.98964	0.04	Carnivore		Mammal	Stephens et al. (2019)	Pan troglodytes	45	2.58	omnivore	ADW		Mammal	Silva & Downing (1995)	Tamiasciurus hudsonicus	0.20024	66.36	Herbivore	ADW	Silva & Downing 1992
	Mammal	TetraDensity	Leopardus pardalis	9.98964	0.947	Carnivore		Mammal	Stephens et al. (2019)	Papio anubis	17.7286	5.6	omnivore	ADW		Mammal	Silva & Downing (1995)	Theropithecus gelada	17.1	15	Herbivore	ADW	Silva & Downing 1965
	Mammal	TetraDensity	Leopardus pardalis	9.98964	0.752	Carnivore		Mammal	Stephens et al. (2019)	Papio anubis	17.7286	10.8	omnivore	ADW		Mammal	Silva & Downing (1995)	Thomomys talpoides	0.10464	987.65	Herbivore	ADW	Silva & Downing 1993
	Mammal	TetraDensity	Leopardus pardalis	9.98964	0.0316	Carnivore		Mammal	Stephens et al. (2019)	Papio anubis	17.7286	12.6	omnivore	ADW		Mammal	Silva & Downing (1995)	Tragelaphus eurycerus	240	0.2	Herbivore	Pantheria_MSW05	Silva & Downing 1925
	Mammal	TetraDensity	Leopardus pardalis	9.98964	0.564	Carnivore		Mammal	Stephens et al. (2019)	Papio cynocephalus	15.8222	3.86	omnivore	ADW		Mammal	Silva & Downing (1995)	Tragelaphus oryx	562.593	0.02	Herbivore	Pantheria_MSW05	Silva & Downing 1926
	Mammal	TetraDensity	Lynx canadensis	11.567	0.0857	Carnivore		Mammal	Stephens et al. (2019)	Papio cynocephalus	15.8222	5.70333	omnivore	ADW		Mammal	Silva & Downing (1995)	Tragelaphus scriptus	43.2504	0.07	Herbivore	Pantheria_MSW05	Silva & Downing 1927
	Mammal	TetraDensity	Lynx canadensis	11.567	0.08	Carnivore		Mammal	Stephens et al. (2019)	Papio hamadryas	14.0071	10.175	omnivore	ADW		Mammal	Silva & Downing (1995)	Zetotomys bildegardeae	0.06	44	Herbivore	IUCN	Silva & Downing 1994
	Mammal	TetraDensity	Lynx canadensis	11.567	0.1714	Carnivore		Mammal	Stephens et al. (2019)	Papio ursinus	17.7294	0.95	omnivore	ADW		Mammal	Silva & Downing (1995)	Alouatta caraya	4.5	2.0438	herbivore
	Mammal	TetraDensity	Lynx canadensis	11.567	0.0543	Carnivore		Mammal	Stephens et al. (2019)	Papio ursinus	17.7294	1.87	omnivore	ADW		Mammal	Silva & Downing (1995)	Blastocerus dichotomus	80	0.0583942	herbivore
	Mammal	TetraDensity	Lynx canadensis	11.567	0.02	Carnivore		Mammal	Stephens et al. (2019)	Papio ursinus	17.7294	3.5	omnivore	ADW		Mammal	Silva & Downing (1995)	Dasyprocta punctata	3	0.547445	herbivore
	Mammal	TetraDensity	Lynx canadensis	11.567	0.0429	Carnivore		Mammal	Stephens et al. (2019)	Papio ursinus	17.7294	3.76	omnivore	ADW		Mammal	Silva & Downing (1995)	Hydrochaeris hydrochaeris	30	0.80292	herbivore
	Mammal	TetraDensity	Lynx canadensis	11.567	0.1428	Carnivore		Mammal	Stephens et al. (2019)	Papio ursinus	17.7294	3.93	omnivore	ADW		Mammal	Silva & Downing (1995)	Mazama gouazoubira	15	0.875912	herbivore
	Mammal	TetraDensity	Lynx canadensis	11.567	0.026	Carnivore		Mammal	Stephens et al. (2019)	Papio ursinus	17.7294	4.86	omnivore	ADW		Mammal	Silva & Downing (1995)	Mazama rufa	26	0.875912	herbivore
	Mammal	TetraDensity	Lynx canadensis	11.567	0.0457	Carnivore		Mammal	Stephens et al. (2019)	Papio ursinus	17.7294	4.98	omnivore	ADW		Mammal	Silva & Downing (1995)	Ozotoceros bezoarticus	40	0.0437956	herbivore
	Mammal	TetraDensity	Lynx canadensis	11.567	0.0286	Carnivore		Mammal	Stephens et al. (2019)	Papio ursinus	17.7294	7	omnivore	ADW		Mammal	Silva & Downing (1995)	Sciurus langsdorffi	0.3	0.145985	Herbivore
	Mammal	TetraDensity	Martes martes	2.47503	0.75	Carnivore		Mammal	Stephens et al. (2019)	Papio ursinus	17.7294	9.12368	omnivore	ADW		Mammal	Silva & Downing (1995)	Sylvilagus brasiliensis	1.15	0.364964	herbivore
	Mammal	TetraDensity	Martes martes	2.47503	0.93	Carnivore		Mammal	Stephens et al. (2019)	Peromyscus leucopus/maniculatus	0.01807	1	omnivore	ADW		Mammal	Silva & Downing (1995)	Tayassu tajacu	18	0.40146	Herbivore
	Mammal	TetraDensity	Martes martes	2.47503	0.12	Carnivore		Mammal	Stephens et al. (2019)	Peromyscus leucopus/maniculatus	0.01807	8	omnivore	ADW		Mammal	Silva & Downing (1995)	Cercocebus albigena	8.5	7.7	Herbivore
	Mammal	TetraDensity	Martes martes	2.47503	0.54	Carnivore		Mammal	Stephens et al. (2019)	Peromyscus leucopus/maniculatus	0.01807	10	omnivore	ADW		Mammal	Silva & Downing (1995)	Cercocebus atys	10	5.8	Herbivore
	Mammal	TetraDensity	Martes martes	2.47503	0.5	Carnivore		Mammal	Stephens et al. (2019)	Peromyscus leucopus/maniculatus	0.01807	15	omnivore	ADW		Mammal	Silva & Downing (1995)	Cercocebus galeritus	10.1	7.8	Herbivore
	Mammal	TetraDensity	Martes martes	2.47503	0.6	Carnivore		Mammal	Stephens et al. (2019)	Peromyscus leucopus/maniculatus	0.01807	80	omnivore	ADW		Mammal	Silva & Downing (1995)	Cercopithecus campbelli	15	4.1	Herbivore
	Mammal	TetraDensity	Martes martes	2.47503	0.97	Carnivore		Mammal	Stephens et al. (2019)	Peromyscus leucopus/maniculatus	0.01807	85	omnivore	ADW		Mammal	Silva & Downing (1995)	Cercopithecus cephus	22.1	3.5	Herbivore
	Mammal	TetraDensity	Martes martes	2.47503	0.25	Carnivore		Mammal	Stephens et al. (2019)	Peromyscus leucopus/maniculatus	0.01807	149	omnivore	ADW		Mammal	Silva & Downing (1995)	Cercopithecus cephus	25.5	3.5	Herbivore
	Mammal	TetraDensity	Martes martes	2.47503	0.89	Carnivore		Mammal	Stephens et al. (2019)	Peromyscus leucopus/maniculatus	0.01807	150	omnivore	ADW		Mammal	Silva & Downing (1995)	Cercopithecus diana	17.5	4.3	Herbivore
	Mammal	TetraDensity	Martes martes	2.47503	0.46	Carnivore		Mammal	Stephens et al. (2019)	Peromyscus leucopus/maniculatus	0.01807	245	omnivore	ADW		Mammal	Silva & Downing (1995)	Cercopithecus neglectus	28	5.5	Herbivore
	Mammal	TetraDensity	Martes martes	2.47503	0.72	Carnivore		Mammal	Stephens et al. (2019)	Peromyscus maniculatus	0.01998	11.7	omnivore	ADW		Mammal	Silva & Downing (1995)	Cercopithecus neglectus	40	5.5	Herbivore
	Mammal	TetraDensity	Martes martes	2.47503	2.6	Carnivore		Mammal	Stephens et al. (2019)	Peromyscus maniculatus	0.01998	53.8	omnivore	ADW		Mammal	Silva & Downing (1995)	Cercopithecus nictitans	22.5	5.3	Herbivore
	Mammal	TetraDensity	Martes martes	2.47503	0.52	Carnivore		Mammal	Stephens et al. (2019)	Potamochoerus porcus	70.0003	3.1	omnivore	Pantheria_MSW05		Mammal	Silva & Downing (1995)	Cercopithecus nictitans	22.5	5.4	Herbivore
	Mammal	TetraDensity	Panthera onca	84.0408	0.0166	Carnivore		Mammal	Stephens et al. (2019)	Praomys natalensis	0.04185	140	omnivore	Pantheria_MSW05		Mammal	Silva & Downing (1995)	Cercopithecus petaurista	29.3	1.8	Herbivore
	Mammal	TetraDensity	Panthera onca	84.0408	0.0242	Carnivore		Mammal	Stephens et al. (2019)	Procyon cancrivorus	6.93172	3.8	omnivore	ADW		Mammal	Silva & Downing (1995)	Cercopithecus pogonias	22.5	3.8	Herbivore
	Mammal	TetraDensity	Panthera onca	84.0408	0.0107	Carnivore		Mammal	Stephens et al. (2019)	Procyon lotor	6.37372	10	omnivore	ADW		Mammal	Silva & Downing (1995)	Colobus badius	66	6.9	Herbivore
	Mammal	TetraDensity	Panthera onca	84.0408	0.012	Carnivore		Mammal	Stephens et al. (2019)	Rhabdomys pumilio	0.044	1454.5	omnivore	Pantheria_MSW05		Mammal	Silva & Downing (1995)	Colobus polykomos	23.5	7.1	Herbivore
	Mammal	TetraDensity	Panthera onca	84.0408	0.0089	Carnivore		Mammal	Stephens et al. (2019)	Saguinus fuscicollis	0.39399	13.4	omnivore	Pantheria_MSW05		Mammal	Silva & Downing (1995)	Colobus verus	21	3.9	Herbivore
	Mammal	TetraDensity	Panthera onca	84.0408	0.0239	Carnivore		Mammal	Stephens et al. (2019)	Saguinus fuscicollis	0.39399	16	omnivore	Pantheria_MSW05		Mammal	Silva & Downing (1995)	Euoticus elegantulus	15	0.3	Herbivore
	Mammal	TetraDensity	Panthera onca	84.0408	0.0066	Carnivore		Mammal	Stephens et al. (2019)	Saguinus fuscicollis	0.39399	18.85	omnivore	Pantheria_MSW05		Mammal	Silva & Downing (1995)	Galago alleni	15	0.26	Herbivore
	Mammal	TetraDensity	Panthera onca	84.0408	0.0129	Carnivore		Mammal	Stephens et al. (2019)	Saguinus fuscicollis	0.39399	20.0028	omnivore	Pantheria_MSW05		Mammal	Silva & Downing (1995)	Miopithecus talapoin	59	1.2	Herbivore
	Mammal	TetraDensity	Panthera onca	84.0408	0.0091	Carnivore		Mammal	Stephens et al. (2019)	Saguinus fuscicollis	0.39399	26.9	omnivore	Pantheria_MSW05		Mammal	Silva & Downing (1995)	Miopithecus talapoin	92	1.2	Herbivore
	Mammal	TetraDensity	Panthera onca	84.0408	0.117	Carnivore		Mammal	Stephens et al. (2019)	Saguinus geoffroyi	0.4925	27	omnivore	ADW		Mammal	Silva & Downing (1995)	Pan troglodytes	1.3	45	Herbivore
	Mammal	TetraDensity	Panthera onca	84.0408	0.057	Carnivore		Mammal	Stephens et al. (2019)	Saguinus imperator	0.40791	8.7	omnivore	ADW		Mammal	Silva & Downing (1995)	Perodicticus potto	8	1.1	Herbivore
	Mammal	TetraDensity	Panthera onca	84.0408	0.058	Carnivore		Mammal	Stephens et al. (2019)	Saguinus imperator	0.40791	12	omnivore	ADW		Mammal	Silva & Downing (1995)	Alcelaphus buselaphus	160	1.02	Herbivore	http://eol.org/
	Mammal	TetraDensity	Panthera onca	84.0408	0.066	Carnivore		Mammal	Stephens et al. (2019)	Saguinus imperator	0.40791	42.3	omnivore	ADW		Mammal	Silva & Downing (1995)	Alcelaphus buselaphus	160	1.51	Herbivore	http://eol.org/
	Mammal	TetraDensity	Panthera onca	84.0408	0.065	Carnivore		Mammal	Stephens et al. (2019)	Saguinus leucopus	0.44	1.7	omnivore	Pantheria_MSW05		Mammal	Silva & Downing (1995)	Alcelaphus buselaphus	160	1.36	Herbivore	http://eol.org/
	Mammal	TetraDensity	Panthera onca	84.0408	0.067	Carnivore		Mammal	Stephens et al. (2019)	Saguinus midas	0.54056	9.8	omnivore	ADW		Mammal	Silva & Downing (1995)	Alcelaphus buselaphus	160	0.43	Herbivore	http://eol.org/
	Mammal	TetraDensity	Panthera onca	84.0408	0.103	Carnivore		Mammal	Stephens et al. (2019)	Saguinus mystax	0.55587	23.7	omnivore	ADW		Mammal	Silva & Downing (1995)	Alcelaphus buselaphus	160	0.55	Herbivore	http://eol.org/
	Mammal	TetraDensity	Panthera pardus	48.3749	0.113	Carnivore		Mammal	Stephens et al. (2019)	Saguinus mystax	0.55587	24.2	omnivore	ADW		Mammal	Silva & Downing (1995)	Buffalo	500	2.93	Herbivore
	Mammal	TetraDensity	Panthera pardus	48.3749	0.084	Carnivore		Mammal	Stephens et al. (2019)	Saguinus niger	0.5	16.365	omnivore	IUCN		Mammal	Silva & Downing (1995)	Buffalo	500	6.83	Herbivore
	Mammal	TetraDensity	Panthera pardus	48.3749	0.0364146	Carnivore		Mammal	Stephens et al. (2019)	Saguinus nigricollis	0.36	17.4	omnivore	ADW		Mammal	Silva & Downing (1995)	Buffalo	500	5.7	Herbivore
	Mammal	TetraDensity	Panthera pardus	48.3749	0.0535055	Carnivore		Mammal	Stephens et al. (2019)	Saguinus oedipus	0.46204	50	omnivore	ADW		Mammal	Silva & Downing (1995)	Elephas maximus	4000	0.33	Herbivore
	Mammal	TetraDensity	Panthera pardus	48.3749	0.165394	Carnivore		Mammal	Stephens et al. (2019)	Saguinus oedipus	0.46204	51.4	omnivore	ADW		Mammal	Silva & Downing (1995)	Elephas maximus	4000	0.23	Herbivore
	Mammal	TetraDensity	Panthera pardus	48.3749	0.04	Carnivore		Mammal	Stephens et al. (2019)	Saguinus oedipus	0.46204	55	omnivore	ADW		Mammal	Silva & Downing (1995)	Equus zebra	270	0.19	Herbivore	http://eol.org/
	Mammal	TetraDensity	Panthera pardus	48.3749	0.201018	Carnivore		Mammal	Stephens et al. (2019)	Saguinus oedipus	0.46204	125	omnivore	ADW		Mammal	Silva & Downing (1995)	Equus zebra	270	0.01	Herbivore	http://eol.org/
	Mammal	TetraDensity	Panthera pardus	48.3749	0.1	Carnivore		Mammal	Stephens et al. (2019)	Saimiri boliviensis	0.79945	60	omnivore	ADW		Mammal	Silva & Downing (1995)	Equus zebra	270	0.06	Herbivore	http://eol.org/
	Mammal	TetraDensity	Panthera pardus	48.3749	0.0601336	Carnivore		Mammal	Stephens et al. (2019)	Saimiri boliviensis	0.79945	72	omnivore	ADW		Mammal	Silva & Downing (1995)	Equus zebra	270	26.02	Herbivore	http://eol.org/
	Mammal	TetraDensity	Panthera pardus	48.3749	0.0769231	Carnivore		Mammal	Stephens et al. (2019)	Saimiri oerstedii	0.71418	130	omnivore	ADW		Mammal	Silva & Downing (1995)	Equus zebra	270	20.83	Herbivore	http://eol.org/
	Mammal	TetraDensity	Panthera pardus	48.3749	0.0755319	Carnivore		Mammal	Stephens et al. (2019)	Sapajus apella	2.75838	38	omnivore	Pantheria_MSW05		Mammal	Silva & Downing (1995)	Gazelle	12	0.81	Herbivore
	Mammal	TetraDensity	Panthera pardus	48.3749	0.0445434	Carnivore		Mammal	Stephens et al. (2019)	Sapajus apella	2.75838	40	omnivore	Pantheria_MSW05		Mammal	Silva & Downing (1995)	Gazelle	12	0.89	Herbivore
	Mammal	TetraDensity	Panthera pardus	48.3749	0.034749	Carnivore		Mammal	Stephens et al. (2019)	Sapajus nigritus	2.81234	16	omnivore	IUCN		Mammal	Silva & Downing (1995)	Gazelle	12	0.86	Herbivore
	Mammal	TetraDensity	Panthera pardus	48.3749	0.0145119	Carnivore		Mammal	Stephens et al. (2019)	Spilogale putorius	0.56649	0.4	omnivore	Pantheria_MSW05		Mammal	Silva & Downing (1995)	Gazelle	12	7.97	Herbivore
	Mammal	TetraDensity	Panthera pardus	48.3749	0.0464	Carnivore		Mammal	Stephens et al. (2019)	Spilogale putorius	0.56649	0.5	omnivore	Pantheria_MSW05		Mammal	Silva & Downing (1995)	Gazelle	12	6.46	Herbivore
	Mammal	TetraDensity	Panthera pardus	48.3749	0.039261	Carnivore		Mammal	Stephens et al. (2019)	Spilogale putorius	0.56649	8.8	omnivore	Pantheria_MSW05		Mammal	Silva & Downing (1995)	Giraffa camelopardalis	964.655	1.81	Herbivore
	Mammal	TetraDensity	Panthera pardus	48.3749	0.0206327	Carnivore		Mammal	Stephens et al. (2019)	Spilogale putorius	0.56649	40	omnivore	Pantheria_MSW05		Mammal	Silva & Downing (1995)	Giraffa camelopardalis	964.655	1.03	Herbivore
	Mammal	TetraDensity	Panthera pardus	48.3749	0.0128993	Carnivore		Mammal	Stephens et al. (2019)	Tayassu pecari	31.7987	4.9	omnivore	Pantheria_MSW05		Mammal	Silva & Downing (1995)	Giraffa camelopardalis	964.655	1.24	Herbivore
	Mammal	TetraDensity	Panthera pardus	48.3749	0.0591716	Carnivore		Mammal	Stephens et al. (2019)	Tolypeutes matacus	1.066	13.3	omnivore	Pantheria_MSW05		Mammal	Silva & Downing (1995)	Giraffa camelopardalis	964.655	0.04	Herbivore
	Mammal	TetraDensity	Panthera pardus	48.3749	0.036	Carnivore		Mammal	Stephens et al. (2019)	Urocyon littoralis	1.9	5.9	omnivore	ADW		Mammal	Silva & Downing (1995)	Impala	48.75	14.11	Herbivore
	Mammal	TetraDensity	Panthera pardus	48.3749	0.0233463	Carnivore		Mammal	Stephens et al. (2019)	Urocyon littoralis	1.9	9.57	omnivore	ADW		Mammal	Silva & Downing (1995)	Impala	48.75	6.43	Herbivore
	Mammal	TetraDensity	Panthera pardus	48.3749	0.0448179	Carnivore		Mammal	Stephens et al. (2019)	Vulpes velox	2.088	0.07	omnivore	ADW		Mammal	Silva & Downing (1995)	Impala	48.75	8.66	Herbivore
	Mammal	TetraDensity	Panthera pardus	48.3749	0.018018	Carnivore		Mammal	Stephens et al. (2019)	Vulpes velox	2.088	0.105	omnivore	ADW		Mammal	Silva & Downing (1995)	Impala	48.75	0.83	Herbivore
	Mammal	TetraDensity	Panthera pardus	48.3749	0.036	Carnivore		Mammal	Stephens et al. (2019)	Vulpes velox	2.088	0.26	omnivore	ADW		Mammal	Silva & Downing (1995)	Impala	48.75	2.94	Herbivore
	Mammal	TetraDensity	Panthera pardus	48.3749	0.0666667	Carnivore		Mammal	Stephens et al. (2019)	Vulpes vulpes	4.82036	0.03	omnivore	ADW		Mammal	Silva & Downing (1995)	Taurotragus oryx	560	0.29	Herbivore
	Mammal	TetraDensity	Panthera pardus	48.3749	0.0590406	Carnivore		Mammal	Stephens et al. (2019)	Vulpes vulpes	4.82036	0.09	omnivore	ADW		Mammal	Silva & Downing (1995)	Taurotragus oryx	560	0.2	Herbivore
	Mammal	TetraDensity	Panthera pardus	48.3749	0.0601578	Carnivore		Mammal	Stephens et al. (2019)	Vulpes vulpes	4.82036	0.1	omnivore	ADW		Mammal	Silva & Downing (1995)	Taurotragus oryx	560	3.88	Herbivore
	Mammal	TetraDensity	Panthera pardus	48.3749	0.075815	Carnivore		Mammal	Stephens et al. (2019)	Vulpes vulpes	4.82036	0.13	omnivore	ADW		Mammal	Silva & Downing (1995)	Taurotragus oryx	560	2.96	Herbivore
	Mammal	TetraDensity	Panthera pardus	48.3749	0.0469188	Carnivore		Mammal	Stephens et al. (2019)	Vulpes vulpes	4.82036	0.15	omnivore	ADW		Mammal	Silva & Downing (1995)	Wildebeest	130	0.01	Herbivore	https://en.wikipedia.org/wiki/Wildebeest#:~:text=In%20males%2C%20blue%20wildebeest%20stand,shoulder%20and%20weigh%20155%20kg.
	Mammal	TetraDensity	Panthera pardus	48.3749	0.0818182	Carnivore		Mammal	Stephens et al. (2019)	Vulpes vulpes	4.82036	0.22	omnivore	ADW		Mammal	Silva & Downing (1995)	Wildebeest	130	2.05	Herbivore	https://en.wikipedia.org/wiki/Wildebeest#:~:text=In%20males%2C%20blue%20wildebeest%20stand,shoulder%20and%20weigh%20155%20kg.
	Mammal	TetraDensity	Panthera pardus	48.3749	0.0826384	Carnivore		Mammal	Stephens et al. (2019)	Vulpes vulpes	4.82036	0.25	omnivore	ADW		Mammal	Silva & Downing (1995)	Wildebeest	130	1.55	Herbivore	https://en.wikipedia.org/wiki/Wildebeest#:~:text=In%20males%2C%20blue%20wildebeest%20stand,shoulder%20and%20weigh%20155%20kg.
	Mammal	TetraDensity	Panthera pardus	48.3749	0.136095	Carnivore		Mammal	Stephens et al. (2019)	Vulpes vulpes	4.82036	0.4	omnivore	ADW		Mammal	Silva & Downing (1995)	Aotus sp.	0.9	24.7	herbivore	Fernández-Duque, Eduardo; de la Iglesia, Horacio; Erkert, Hans G. (2010-09-03). "Moonstruck Primates: Owl Monkeys (Aotus) Need Moonlight for Nocturnal Activity in Their Natural Environment". PLOS ONE. 5 (9): e12572. Bibcode:2010PLoSO...512572F. doi:10.1371/journal.pone.0012572. ISSN 1932-6203. PMC 2933241. PMID 20838447.
	Mammal	TetraDensity	Panthera pardus	48.3749	0.027027	Carnivore		Mammal	Stephens et al. (2019)	Vulpes vulpes	4.82036	0.5	omnivore	ADW		Mammal	Silva & Downing (1995)	Aotus sp.	0.9	8.8	herbivore	Fernández-Duque, Eduardo; de la Iglesia, Horacio; Erkert, Hans G. (2010-09-03). "Moonstruck Primates: Owl Monkeys (Aotus) Need Moonlight for Nocturnal Activity in Their Natural Environment". PLOS ONE. 5 (9): e12572. Bibcode:2010PLoSO...512572F. doi:10.1371/journal.pone.0012572. ISSN 1932-6203. PMC 2933241. PMID 20838447.
	Mammal	TetraDensity	Panthera pardus	48.3749	0.0435459	Carnivore		Mammal	Stephens et al. (2019)	Vulpes vulpes	4.82036	0.52	omnivore	ADW		Mammal	Silva & Downing (1995)	Aotus sp.	0.9	40	herbivore	Fernández-Duque, Eduardo; de la Iglesia, Horacio; Erkert, Hans G. (2010-09-03). "Moonstruck Primates: Owl Monkeys (Aotus) Need Moonlight for Nocturnal Activity in Their Natural Environment". PLOS ONE. 5 (9): e12572. Bibcode:2010PLoSO...512572F. doi:10.1371/journal.pone.0012572. ISSN 1932-6203. PMC 2933241. PMID 20838447.
	Mammal	TetraDensity	Panthera pardus	48.3749	0.0422164	Carnivore		Mammal	Stephens et al. (2019)	Vulpes vulpes	4.82036	0.55	omnivore	ADW		Mammal	Silva & Downing (1995)	Cbuella pygmaea	0.15	7.2	herbivore	Genoud, M.; Martin, R. D.; Glaser, D. (1997). "Rate of metabolism in the smallest simian primate, the pygmy marmoset (Cebuella pygmaea)". American Journal of Primatology. 41 (3): 229–245. doi:10.1002/(SICI)1098-2345(1997)41:3<229::AID-AJP5>3.0.CO;2-Z. PMID 9057967.
	Mammal	TetraDensity	Panthera pardus	48.3749	0.0909091	Carnivore		Mammal	Stephens et al. (2019)	Vulpes vulpes	4.82036	1	omnivore	ADW		Mammal	Silva & Downing (1995)	Cbuella pygmaea	0.15	12	herbivore	Genoud, M.; Martin, R. D.; Glaser, D. (1997). "Rate of metabolism in the smallest simian primate, the pygmy marmoset (Cebuella pygmaea)". American Journal of Primatology. 41 (3): 229–245. doi:10.1002/(SICI)1098-2345(1997)41:3<229::AID-AJP5>3.0.CO;2-Z. PMID 9057967.
	Mammal	TetraDensity	Panthera pardus	48.3749	0.0224274	Carnivore		Mammal	Stephens et al. (2019)	Vulpes vulpes	4.82036	1.03	omnivore	ADW		Mammal	Silva & Downing (1995)	Cbuella pygmaea	0.15	2.8	herbivore	Genoud, M.; Martin, R. D.; Glaser, D. (1997). "Rate of metabolism in the smallest simian primate, the pygmy marmoset (Cebuella pygmaea)". American Journal of Primatology. 41 (3): 229–245. doi:10.1002/(SICI)1098-2345(1997)41:3<229::AID-AJP5>3.0.CO;2-Z. PMID 9057967.
	Mammal	TetraDensity	Panthera pardus	48.3749	0.0145119	Carnivore		Mammal	Stephens et al. (2019)	Vulpes vulpes	4.82036	1.08	omnivore	ADW		Mammal	Silva & Downing (1995)	Cbuella pygmaea	0.15	5	herbivore	Genoud, M.; Martin, R. D.; Glaser, D. (1997). "Rate of metabolism in the smallest simian primate, the pygmy marmoset (Cebuella pygmaea)". American Journal of Primatology. 41 (3): 229–245. doi:10.1002/(SICI)1098-2345(1997)41:3<229::AID-AJP5>3.0.CO;2-Z. PMID 9057967.
	Mammal	TetraDensity	Panthera pardus	48.3749	0.0591716	Carnivore		Mammal	Stephens et al. (2019)	Vulpes vulpes	4.82036	1.12	omnivore	ADW		Mammal	Silva & Downing (1995)	Damaliscus lunatus jimela	110	8.5	Herbivore
	Mammal	TetraDensity	Panthera pardus	48.3749	0.056582	Carnivore		Mammal	Stephens et al. (2019)	Vulpes vulpes	4.82036	1.13	omnivore	ADW		Mammal	Silva & Downing (1995)	Damaliscus lunatus jimela	110	35.84	Herbivore
	Mammal	TetraDensity	Panthera pardus	48.3749	0.0489978	Carnivore		Mammal	Stephens et al. (2019)	Vulpes vulpes	4.82036	1.26	omnivore	ADW		Mammal	Silva & Downing (1995)	Damaliscus lunatus jimela	110	7.01	Herbivore
	Mammal	TetraDensity	Panthera pardus	48.3749	0.529412	Carnivore		Mammal	Stephens et al. (2019)	Vulpes vulpes	4.82036	1.3	omnivore	ADW		Mammal	Silva & Downing (1995)	Pithecia albicans	2.8	9	herbivore
	Mammal	TetraDensity	Panthera pardus	48.3749	0.0909091	Carnivore		Mammal	Stephens et al. (2019)	Vulpes vulpes	4.82036	1.34	omnivore	ADW		Mammal	Silva & Downing (1995)	Pithecia albicans	2.8	6.4	herbivore
	Mammal	TetraDensity	Panthera pardus	48.3749	0.0237671	Carnivore		Mammal	Stephens et al. (2019)	Vulpes vulpes	4.82036	1.82	omnivore	ADW		Mammal	Silva & Downing (1995)	Pithecia albicans	2.8	9.8	herbivore
	Mammal	TetraDensity	Panthera pardus	48.3749	0.0352836	Carnivore		Mammal	TetraDensity	Catagonus wagneri	34.7	0.43	Omnivore	Collar, N. and D. A. Christie (2020). Common Redstart (Phoenicurus phoenicurus), version 1.0. In Birds of the World (J. del Hoyo, A. Elliott, J. Sargatal, D. A. Christie, and E. de Juana, Editors). Cornell Lab of Ornithology, Ithaca, NY, USA. https://doi.org/10.2173/bow.comred2.01		Mammal	Silva & Downing (1995)	Pithecia albicans	2.8	12.9	herbivore
	Mammal	TetraDensity	Panthera pardus	48.3749	0.0579065	Carnivore		Mammal	TetraDensity	Catagonus wagneri	34.7	9.24	Omnivore	Collar, N. and D. A. Christie (2020). Common Redstart (Phoenicurus phoenicurus), version 1.0. In Birds of the World (J. del Hoyo, A. Elliott, J. Sargatal, D. A. Christie, and E. de Juana, Editors). Cornell Lab of Ornithology, Ithaca, NY, USA. https://doi.org/10.2173/bow.comred2.01		Mammal	Silva & Downing (1995)	Pithecia albicans	2.8	5.9	herbivore
	Mammal	TetraDensity	Panthera pardus	48.3749	0.0531178	Carnivore		Mammal	TetraDensity	Didelphis marsupialis	2.724	90	Omnivore	Dunn, E. H., D. J. T. Hussell, J. Kren, and A. C. Zoerb (2020). Northern Wheatear (Oenanthe oenanthe), version 2.0. In Birds of the World (P. G. Rodewald, B. K. Keeney, and S. M. Billerman, Editors). Cornell Lab of Ornithology, Ithaca, NY, USA. https://doi.org/10.2173/bow.norwhe.02		Mammal	Silva & Downing (1995)	Pithecia irrorata	1.8	2.3	herbivore
	Mammal	TetraDensity	Panthera pardus	48.3749	0.0489978	Carnivore		Mammal	TetraDensity	Didelphis marsupialis	2.724	150	Omnivore	Collar, N. and D. A. Christie (2020). Common Redstart (Phoenicurus phoenicurus), version 1.0. In Birds of the World (J. del Hoyo, A. Elliott, J. Sargatal, D. A. Christie, and E. de Juana, Editors). Cornell Lab of Ornithology, Ithaca, NY, USA. https://doi.org/10.2173/bow.comred2.01		Mammal	Silva & Downing (1995)	Pithecia irrorata	1.8	12	herbivore
	Mammal	TetraDensity	Panthera pardus	48.3749	0.0223577	Carnivore		Mammal	TetraDensity	Didelphis marsupialis	2.724	30	Omnivore	Collar, N. and D. A. Christie (2020). Common Redstart (Phoenicurus phoenicurus), version 1.0. In Birds of the World (J. del Hoyo, A. Elliott, J. Sargatal, D. A. Christie, and E. de Juana, Editors). Cornell Lab of Ornithology, Ithaca, NY, USA. https://doi.org/10.2173/bow.comred2.01		Mammal	Silva & Downing (1995)	Pithecia irrorata	1.8	24.5	herbivore
	Mammal	TetraDensity	Panthera pardus	48.3749	0.0272374	Carnivore		Mammal	TetraDensity	Dipodomys spectabilis	0.14458	728	Omnivore	Martens, J. and M. Päckert (2020). Common Firecrest (Regulus ignicapilla), version 1.0. In Birds of the World (J. del Hoyo, A. Elliott, J. Sargatal, D. A. Christie, and E. de Juana, Editors). Cornell Lab of Ornithology, Ithaca, NY, USA. https://doi.org/10.2173/bow.firecr1.01		Mammal	Silva & Downing (1995)	Pithecia irrorata	1.8	3.5	herbivore
	Mammal	TetraDensity	Panthera pardus	48.3749	0.0339893	Carnivore		Mammal	TetraDensity	Eira barbara	4.46622	0.37	Omnivore	Clement, P. (2020). Common Chaffinch (Fringilla coelebs), version 1.0. In Birds of the World (J. del Hoyo, A. Elliott, J. Sargatal, D. A. Christie, and E. de Juana, Editors). Cornell Lab of Ornithology, Ithaca, NY, USA. https://doi.org/10.2173/bow.comcha.01		Mammal	Silva & Downing (1995)	Lemniscomys griselda	0.043	100	Herbivore
	Mammal	TetraDensity	Panthera pardus	48.3749	0.0336134	Carnivore		Mammal	TetraDensity	Eira barbara	4.46622	0.48	Omnivore	Clement, P. (2020). Common Chaffinch (Fringilla coelebs), version 1.0. In Birds of the World (J. del Hoyo, A. Elliott, J. Sargatal, D. A. Christie, and E. de Juana, Editors). Cornell Lab of Ornithology, Ithaca, NY, USA. https://doi.org/10.2173/bow.comcha.01		Mammal	Silva & Downing (1995)	Lemniscomys griselda	0.043	400	Herbivore
	Mammal	TetraDensity	Panthera pardus	48.3749	0.0534521	Carnivore		Mammal	TetraDensity	Glaucomys sabrinus	0.14884	85	Omnivore	Martens, J. and M. Päckert (2020). Common Firecrest (Regulus ignicapilla), version 1.0. In Birds of the World (J. del Hoyo, A. Elliott, J. Sargatal, D. A. Christie, and E. de Juana, Editors). Cornell Lab of Ornithology, Ithaca, NY, USA. https://doi.org/10.2173/bow.firecr1.01		Mammal	Silva & Downing (1995)	Buffalo	500	0.35	Herbivore	https://animalia.bio/african-buffalo
	Mammal	TetraDensity	Panthera pardus	48.3749	0.0833965	Carnivore		Mammal	TetraDensity	Glaucomys sabrinus	0.14884	12	Omnivore	Martens, J. and M. Päckert (2020). Common Firecrest (Regulus ignicapilla), version 1.0. In Birds of the World (J. del Hoyo, A. Elliott, J. Sargatal, D. A. Christie, and E. de Juana, Editors). Cornell Lab of Ornithology, Ithaca, NY, USA. https://doi.org/10.2173/bow.firecr1.01		Mammal	Silva & Downing (1995)	Buffalo	500	1.09	Herbivore	https://animalia.bio/african-buffalo
	Mammal	TetraDensity	Panthera pardus	48.3749	0.0727273	Carnivore		Mammal	TetraDensity	Hystrix indica	15	4	Omnivore	Martens, J. and M. Päckert (2020). Common Firecrest (Regulus ignicapilla), version 1.0. In Birds of the World (J. del Hoyo, A. Elliott, J. Sargatal, D. A. Christie, and E. de Juana, Editors). Cornell Lab of Ornithology, Ithaca, NY, USA. https://doi.org/10.2173/bow.firecr1.01		Mammal	Silva & Downing (1995)	Buffalo	500	48.23	Herbivore	https://animalia.bio/african-buffalo
	Mammal	TetraDensity	Panthera pardus	48.3749	0.0333333	Carnivore		Mammal	TetraDensity	Isoodon obesulus	0.775	63	Omnivore	Collar, N. and D. A. Christie (2020). Common Redstart (Phoenicurus phoenicurus), version 1.0. In Birds of the World (J. del Hoyo, A. Elliott, J. Sargatal, D. A. Christie, and E. de Juana, Editors). Cornell Lab of Ornithology, Ithaca, NY, USA. https://doi.org/10.2173/bow.comred2.01		Mammal	Silva & Downing (1995)	Buffalo	500	4.63	Herbivore	https://animalia.bio/african-buffalo
	Mammal	TetraDensity	Panthera pardus	48.3749	0.036	Carnivore		Mammal	TetraDensity	Isoodon obesulus	0.775	57	Omnivore	Collar, N. and D. A. Christie (2020). Common Redstart (Phoenicurus phoenicurus), version 1.0. In Birds of the World (J. del Hoyo, A. Elliott, J. Sargatal, D. A. Christie, and E. de Juana, Editors). Cornell Lab of Ornithology, Ithaca, NY, USA. https://doi.org/10.2173/bow.comred2.01		Mammal	Silva & Downing (1995)	Buffalo	500	5.01	Herbivore	https://animalia.bio/african-buffalo
	Mammal	TetraDensity	Panthera pardus	48.3749	0.0273109	Carnivore		Mammal	TetraDensity	Melursus ursinus	97.7507	0.0721527	Omnivore	Clement, P. (2020). Common Chaffinch (Fringilla coelebs), version 1.0. In Birds of the World (J. del Hoyo, A. Elliott, J. Sargatal, D. A. Christie, and E. de Juana, Editors). Cornell Lab of Ornithology, Ithaca, NY, USA. https://doi.org/10.2173/bow.comcha.01		Mammal	Silva & Downing (1995)	Buffalo	500	8.33	Herbivore	https://animalia.bio/african-buffalo
	Mammal	TetraDensity	Panthera pardus	48.3749	0.0601336	Carnivore		Mammal	TetraDensity	Melursus ursinus	97.7507	0.2176	Omnivore	Clement, P. (2020). Common Chaffinch (Fringilla coelebs), version 1.0. In Birds of the World (J. del Hoyo, A. Elliott, J. Sargatal, D. A. Christie, and E. de Juana, Editors). Cornell Lab of Ornithology, Ithaca, NY, USA. https://doi.org/10.2173/bow.comcha.01		Mammal	Silva & Downing (1995)	Buffalo	500	6.03	Herbivore	https://animalia.bio/african-buffalo
	Mammal	TetraDensity	Panthera pardus	48.3749	0.048	Carnivore		Mammal	TetraDensity	Melursus ursinus	97.7507	0.116371	Omnivore	Clement, P. (2020). Common Chaffinch (Fringilla coelebs), version 1.0. In Birds of the World (J. del Hoyo, A. Elliott, J. Sargatal, D. A. Christie, and E. de Juana, Editors). Cornell Lab of Ornithology, Ithaca, NY, USA. https://doi.org/10.2173/bow.comcha.01		Mammal	Silva & Downing (1995)	Cephalophus niger	17.5	1.34	Herbivore	https://en.wikipedia.org/wiki/Black_duiker#:~:text=The%20black%20duiker%20(Cephalophus%20niger,(33%20to%2044%20lb).
	Mammal	TetraDensity	Panthera pardus	48.3749	0.0118835	Carnivore		Mammal	TetraDensity	Melursus ursinus	97.7507	0.0573034	Omnivore	Clement, P. (2020). Common Chaffinch (Fringilla coelebs), version 1.0. In Birds of the World (J. del Hoyo, A. Elliott, J. Sargatal, D. A. Christie, and E. de Juana, Editors). Cornell Lab of Ornithology, Ithaca, NY, USA. https://doi.org/10.2173/bow.comcha.01		Mammal	Silva & Downing (1995)	Cephalophus niger	17.5	0.08	Herbivore	https://en.wikipedia.org/wiki/Black_duiker#:~:text=The%20black%20duiker%20(Cephalophus%20niger,(33%20to%2044%20lb).
	Mammal	TetraDensity	Panthera pardus	48.3749	0.0450346	Carnivore		Mammal	TetraDensity	Melursus ursinus	97.7507	0.2464	Omnivore	Clement, P. (2020). Common Chaffinch (Fringilla coelebs), version 1.0. In Birds of the World (J. del Hoyo, A. Elliott, J. Sargatal, D. A. Christie, and E. de Juana, Editors). Cornell Lab of Ornithology, Ithaca, NY, USA. https://doi.org/10.2173/bow.comcha.01		Mammal	Silva & Downing (1995)	Cephalophus niger	17.5	0.32	Herbivore	https://en.wikipedia.org/wiki/Black_duiker#:~:text=The%20black%20duiker%20(Cephalophus%20niger,(33%20to%2044%20lb).
	Mammal	TetraDensity	Panthera pardus	48.3749	0.0534521	Carnivore		Mammal	TetraDensity	Melursus ursinus	97.7507	0.119261	Omnivore	Clement, P. (2020). Common Chaffinch (Fringilla coelebs), version 1.0. In Birds of the World (J. del Hoyo, A. Elliott, J. Sargatal, D. A. Christie, and E. de Juana, Editors). Cornell Lab of Ornithology, Ithaca, NY, USA. https://doi.org/10.2173/bow.comcha.01		Mammal	Silva & Downing (1995)	Cephalophus niger	17.5	0.71	Herbivore	https://en.wikipedia.org/wiki/Black_duiker#:~:text=The%20black%20duiker%20(Cephalophus%20niger,(33%20to%2044%20lb).
	Mammal	TetraDensity	Panthera pardus	48.3749	0.0368634	Carnivore		Mammal	TetraDensity	Melursus ursinus	97.7507	0.3408	Omnivore	Clement, P. (2020). Common Chaffinch (Fringilla coelebs), version 1.0. In Birds of the World (J. del Hoyo, A. Elliott, J. Sargatal, D. A. Christie, and E. de Juana, Editors). Cornell Lab of Ornithology, Ithaca, NY, USA. https://doi.org/10.2173/bow.comcha.01		Mammal	Silva & Downing (1995)	Cephalophus niger	17.5	0.16	Herbivore	https://en.wikipedia.org/wiki/Black_duiker#:~:text=The%20black%20duiker%20(Cephalophus%20niger,(33%20to%2044%20lb).
	Mammal	TetraDensity	Panthera pardus	48.3749	0.0384	Carnivore		Mammal	TetraDensity	Melursus ursinus	97.7507	0.062766	Omnivore	Clement, P. (2020). Common Chaffinch (Fringilla coelebs), version 1.0. In Birds of the World (J. del Hoyo, A. Elliott, J. Sargatal, D. A. Christie, and E. de Juana, Editors). Cornell Lab of Ornithology, Ithaca, NY, USA. https://doi.org/10.2173/bow.comcha.01		Mammal	Silva & Downing (1995)	Cephalophus niger	17.5	1.17	Herbivore	https://en.wikipedia.org/wiki/Black_duiker#:~:text=The%20black%20duiker%20(Cephalophus%20niger,(33%20to%2044%20lb).
[truncated: 3,141 more rows]

## Sheet: Birds
	Table S4. Birds (carnivore)							Table S5. Birds (omnivore)								Table S6. Birds (herbivore)
[truncated: 6,660 more rows]

[truncated: 4 more sheets: Reptiles, Insects, NCL, E_BP]
